# Supplementary material for: Wheat seed germination prediction in response to temperature, water potential, and salinity using an artificial neural network
Source: Sci Rep. 2026 Apr 16;16:17732. doi: 10.1038/s41598-026-44918-2 (PMC13246773; doi:10.1038/s41598-026-44918-2)
Supplement: Supplementary file 1 — Supplementary Material 1 [file 41598_2026_44918_MOESM1_ESM.xlsx]

## Sheet: Sheet1
Tem	WP	Salinity	Gmax				Tem	WP	Salinity	Time (h)	G(%)
25	0	0	98.7				1	1	1	24	1
20	0	0	98				1	1	1	36	5
25	-0.3	0	98				1	1	1	48	20.667
20	-0.3	0	97.3				1	1	1	60	45.667
20	0	50	97				1	1	1	72	78.667
25	0	50	97				1	1	1	84	95.667
15	0	0	96.3				1	1	1	96	98.667
30	0	0	96				1	1	2	24	1
10	0	0	95.7				1	1	2	36	5
15	-0.3	0	95.3				1	1	2	48	20.333
25	-0.6	0	95				1	1	2	60	45.333
25	0	100	94.3				1	1	2	72	78
15	0	50	94				1	1	2	84	95
20	-0.6	0	94				1	1	2	96	98
20	0	100	93.7				1	1	3	24	1
30	-0.3	0	93.7				1	1	3	36	5
10	-0.3	0	93.3				1	1	3	48	20.333
30	0	50	93				1	1	3	60	45.333
5	0	0	92.7				1	1	3	72	78
25	-0.3	50	92.3				1	1	3	84	95
15	-0.3	50	91.7				1	1	3	96	98
20	-0.3	50	91.7				1	1	4	24	1
35	0	0	91.7				1	1	4	36	5
30	0	100	91				1	1	4	48	20
10	-0.3	50	90.7				1	1	4	60	44.667
10	0	50	90.7				1	1	4	72	77.333
15	0	100	90.7				1	1	4	84	94.333
5	0	50	90				1	1	4	96	97.333
30	-0.3	50	90				1	1	5	24	1
5	-0.3	0	89.3				1	1	5	36	5
35	-0.3	0	89				1	1	5	48	20
5	-0.3	50	88.7				1	1	5	60	44.667
10	0	100	88.7				1	1	5	72	77
5	0	100	88.3				1	1	5	84	94
35	0	50	88				1	1	5	96	97
20	0	150	87.3				1	1	6	24	1
25	0	150	87.3				1	1	6	36	5
10	0	150	87				1	1	6	48	20
15	0	150	87				1	1	6	60	44.667
35	0	100	87				1	1	6	72	77
30	0	150	86.7				1	1	6	84	94
25	-0.3	100	86.3				1	1	6	96	97
20	-0.3	100	85.7				1	1	7	24	1
10	-0.3	100	85.3				1	1	7	36	5
15	-0.3	100	85.3				1	1	7	48	20
5	0	150	84.7				1	1	7	60	44.333
30	-0.3	100	84.7				1	1	7	72	76.667
25	-0.6	50	84.3				1	1	7	84	93.333
20	-0.6	50	83.7				1	1	7	96	96.333
15	-0.3	150	83.3				1	2	1	24	1
20	-0.3	150	83.3				1	2	1	36	5
25	-0.3	150	83.3				1	2	1	48	20
10	-0.3	150	82.7				1	2	1	60	44.333
30	-0.3	150	82.3				1	2	1	72	76.333
15	-0.6	0	82				1	2	1	84	93
10	-0.6	0	81.7				1	2	1	96	96
30	-0.6	0	81.7				1	2	2	24	1
35	0	150	81.7				1	2	2	36	5
35	-0.3	50	81.3				1	2	2	48	20
25	-0.6	100	80.7				1	2	2	60	44
15	-0.6	50	80.3				1	2	2	72	76
20	-0.6	100	80.3				1	2	2	84	92.667
10	-0.6	50	80				1	2	2	96	95.667
30	-0.6	50	79.7				1	2	3	24	1
25	0	200	79.3				1	2	3	36	5
20	0	200	79				1	2	3	48	19.667
5	-0.3	100	78.3				1	2	3	60	44
25	-0.6	150	78.3				1	2	3	72	75.667
20	-0.6	150	78				1	2	3	84	92.333
15	-0.6	100	77.7				1	2	3	96	95.333
10	-0.6	100	77.3				1	2	4	24	1
30	-0.6	100	77.3				1	2	4	36	5
5	-0.6	0	77				1	2	4	48	19.667
5	-0.6	50	76				1	2	4	60	43.667
5	-0.3	150	75.7				1	2	4	72	75.333
15	0	200	75.3				1	2	4	84	92
10	0	200	75				1	2	4	96	95
30	0	200	74.7				1	2	5	24	1
25	-0.3	200	74.3				1	2	5	36	5
15	-0.3	200	74				1	2	5	48	19.667
20	-0.3	200	74				1	2	5	60	43.667
10	-0.3	200	73.7				1	2	5	72	75.333
30	-0.3	200	73.3				1	2	5	84	91.333
5	0	200	73				1	2	5	96	94.333
35	-0.3	100	72.3				1	2	6	24	1
10	-0.6	150	72				1	2	6	36	5
15	-0.6	150	72				1	2	6	48	19.667
5	-0.3	200	71.3				1	2	6	60	43.333
35	-0.6	0	71.3				1	2	6	72	75
35	0	200	71.3				1	2	6	84	91
5	-0.6	100	71				1	2	6	96	94
30	-0.6	150	70.7				1	2	7	24	1
35	-0.6	50	70.3				1	2	7	36	5
35	-0.3	150	70.3				1	2	7	48	19.667
25	-0.3	250	69.7				1	2	7	60	43.333
20	-0.6	200	69.3				1	2	7	72	75
25	-0.6	200	69.3				1	2	7	84	91
20	-0.3	250	68.7				1	2	7	96	94
15	-0.3	250	68				1	3	1	24	1
10	-0.3	250	67				1	3	1	36	5
15	-0.6	200	66.7				1	3	1	48	19.667
10	-0.6	200	66.3				1	3	1	60	43.333
30	-0.3	250	66				1	3	1	72	74.667
5	-0.6	150	65.7				1	3	1	84	90.667
25	-0.9	0	65.7				1	3	1	96	93.667
20	-0.9	0	65				1	3	2	24	1
15	-0.9	0	64.3				1	3	2	36	5
10	-0.9	0	63.3				1	3	2	48	19.667
30	-0.6	200	63.3				1	3	2	60	43.333
35	-0.6	100	63				1	3	2	72	74.667
5	-0.6	200	62.7				1	3	2	84	90.667
35	-0.6	150	62.3				1	3	2	96	93.667
20	-0.9	50	62				1	3	3	24	1
25	-0.9	50	62				1	3	3	36	5
10	-0.9	50	61				1	3	3	48	19.667
15	-0.9	50	61				1	3	3	60	43.333
30	-0.9	0	61				1	3	3	72	74.667
30	-0.9	50	61				1	3	3	84	90.333
35	-0.3	200	60.7				1	3	3	96	93.333
5	-0.3	250	60.3				1	3	4	24	1
5	-0.9	0	60				1	3	4	36	5
25	-0.9	100	60				1	3	4	48	19.333
20	-0.9	100	59.7				1	3	4	60	43
15	-0.9	100	59.3				1	3	4	72	74.333
10	-0.9	100	59				1	3	4	84	90
30	-0.9	100	58.3				1	3	4	96	93
5	-0.9	50	58				1	3	5	24	1
25	-0.9	150	57.7				1	3	5	36	5
15	-0.9	150	57.3				1	3	5	48	19.333
20	-0.9	150	57.3				1	3	5	60	42.667
10	-0.9	150	57				1	3	5	72	74
30	-0.9	150	56.7				1	3	5	84	89.667
5	-0.9	100	55.7				1	3	5	96	92.667
5	-0.9	150	55.7				1	3	6	24	1
35	-0.9	0	55				1	3	6	36	5
35	-0.9	50	55				1	3	6	48	19.333
35	-0.3	250	55				1	3	6	60	42.333
15	0	250	54.3				1	3	6	72	73.667
20	0	250	54.3				1	3	6	84	89.333
25	0	250	54.3				1	3	6	96	92.333
20	-0.9	200	54				1	3	7	24	1
25	-0.9	200	54				1	3	7	36	5
10	0	250	53.3				1	3	7	48	18.667
15	-0.9	200	53.3				1	3	7	60	42.333
10	-0.9	200	53				1	3	7	72	73
5	0	250	52				1	3	7	84	88.667
30	-0.9	200	52				1	3	7	96	91.667
30	0	250	52				1	4	1	24	1
35	-0.6	200	51.7				1	4	1	36	5
35	-0.9	150	51.3				1	4	1	48	18.667
35	0	250	50.3				1	4	1	60	42.333
35	-0.9	150	50				1	4	1	72	73
25	-0.6	250	49.3				1	4	1	84	88.667
10	-0.6	250	49				1	4	1	96	91.667
15	-0.6	250	49				1	4	2	24	1
20	-0.6	250	49				1	4	2	36	5
30	-0.6	250	48.3				1	4	2	48	18.667
5	-0.6	250	48				1	4	2	60	42.333
25	-0.9	250	47.7				1	4	2	72	73
20	-0.9	250	47.3				1	4	2	84	88.667
15	-0.9	250	47				1	4	2	96	91.667
25	-1.2	0	46.7				1	4	3	24	1
35	-0.6	250	46.7				1	4	3	36	5
20	-1.2	0	46.3				1	4	3	48	18.667
15	-1.2	0	45.7				1	4	3	60	41.667
10	-1.2	0	45.3				1	4	3	72	72.333
5	-0.9	200	45				1	4	3	84	88
25	-1.2	50	45				1	4	3	96	91
15	-1.2	50	44.3				1	4	4	24	1
20	-1.2	50	44.3				1	4	4	36	5
10	-1.2	50	44				1	4	4	48	18.667
30	-1.2	0	43.7				1	4	4	60	41.667
30	-1.2	50	43.3				1	4	4	72	72
10	-0.9	250	43				1	4	4	84	87.667
15	-1.2	100	42.3				1	4	4	96	90.667
20	-1.2	100	42.3				1	4	5	24	1
25	-1.2	100	42.3				1	4	5	36	5
5	-1.2	0	42				1	4	5	48	18.667
10	-1.2	100	42				1	4	5	60	41.667
30	-1.2	100	42				1	4	5	72	72
35	-0.9	200	41.7				1	4	5	84	87.667
35	-1.2	0	41.3				1	4	5	96	90.667
5	-0.9	250	40.7				1	4	6	24	1
30	-0.9	250	40.7				1	4	6	36	5
25	-1.2	150	40.3				1	4	6	48	18.667
15	-1.2	150	39.7				1	4	6	60	41.667
20	-1.2	150	39.7				1	4	6	72	72
5	-1.2	50	38.7				1	4	6	84	87.667
10	-1.2	150	38.7				1	4	6	96	90.667
5	-1.2	100	38				1	4	7	24	1
35	-1.2	50	37.7				1	4	7	36	5
35	-0.9	250	36.7				1	4	7	48	18.667
25	0	300	36.3				1	4	7	60	41.667
30	-1.2	150	36.3				1	4	7	72	71.333
20	0	300	35				1	4	7	84	87
15	0	300	34.7				1	4	7	96	90
20	-0.3	300	34.7				1	5	1	24	1
25	-0.3	300	34.7				1	5	1	36	5
10	0	300	34				1	5	1	48	18.667
15	-0.3	300	33.7				1	5	1	60	41.667
10	-0.3	300	33.3				1	5	1	72	71.333
30	0	300	33.3				1	5	1	84	87
30	-0.3	300	32.7				1	5	1	96	90
5	-1.2	150	32.3				1	5	2	24	1
5	0	300	31.7				1	5	2	44	5
5	-0.3	300	31.3				1	5	2	64	18.667
35	0	300	31.3				1	5	2	84	41.333
20	-1.2	200	31				1	5	2	104	71
25	-1.2	200	31				1	5	2	124	86.333
35	-0.3	300	31				1	5	2	144	89.333
10	-1.2	200	30.3				1	5	3	24	1
15	-1.2	200	30.3				1	5	3	44	5
30	-1.2	200	30				1	5	3	64	18.333
35	-1.2	100	29.3				1	5	3	84	41
5	-1.2	200	29				1	5	3	104	70.667
35	-1.2	150	29				1	5	3	124	86
25	-1.2	250	28.3				1	5	3	144	89
15	-1.2	250	27.7				1	5	4	24	1
20	-1.2	250	27.7				1	5	4	44	5
25	-0.6	300	27.3				1	5	4	64	18.333
20	-0.6	300	27				1	5	4	84	41
15	-0.6	300	26.3				1	5	4	104	70.667
10	-0.6	300	26				1	5	4	124	85.667
25	-0.9	300	25.7				1	5	4	144	88.667
20	-0.9	300	25.3				1	5	5	24	1
15	-0.9	300	25				1	5	5	44	5
10	-0.9	300	24.7				1	5	5	64	18.333
30	-0.6	300	24				1	5	5	84	41
5	-0.6	300	23.7				1	5	5	104	70.667
5	-0.9	300	23.3				1	5	5	124	85.667
20	-1.2	300	23.3				1	5	5	144	88.667
25	-1.2	300	23.3				1	5	6	24	1
30	-0.9	300	23.3				1	5	6	44	4.667
35	-0.6	300	22.7				1	5	6	64	18.333
10	-1.2	250	22				1	5	6	84	41
15	-1.2	300	22				1	5	6	104	70.333
30	-1.2	250	21.3				1	5	6	124	85.333
25	-1.5	0	21				1	5	6	144	88.333
15	-1.5	0	20.3				1	5	7	24	1
20	-1.5	0	20.3				1	5	7	44	4.667
10	-1.5	0	19.7				1	5	7	64	18
10	-1.2	300	19.7				1	5	7	84	40.667
30	-1.2	300	19.3				1	5	7	104	70
30	-1.5	0	18.7				1	5	7	124	85
35	-0.9	300	18				1	5	7	144	88
5	-1.2	250	17.3				1	6	1	24	1
5	-1.2	300	17				1	6	1	44	4.667
35	-1.2	200	16.7				1	6	1	64	18
25	-1.5	50	16.3				1	6	1	84	40.333
35	-1.2	250	16.3				1	6	1	104	69.667
20	-1.5	50	15.7				1	6	1	124	84.333
15	-1.5	50	15.3				1	6	1	144	87.333
10	-1.5	50	15				1	6	2	24	1
30	-1.5	50	14.7				1	6	2	44	4.667
25	-1.5	100	14.3				1	6	2	64	18
35	-1.2	300	14.3				1	6	2	84	40.333
20	-1.5	100	13.7				1	6	2	104	69.667
15	-1.5	100	13				1	6	2	124	84.333
35	-1.5	0	13				1	6	2	144	87.333
5	-1.5	0	12.3				1	6	3	24	1
10	-1.5	100	12.3				1	6	3	44	4.667
5	-1.5	50	12				1	6	3	64	18
30	-1.5	100	12				1	6	3	84	40.333
35	-1.5	50	11.3				1	6	3	104	69.333
15	-1.5	150	10.7				1	6	3	124	84
20	-1.5	150	10.7				1	6	3	144	87
25	-1.5	150	10.7				1	6	4	24	1
10	-1.5	150	10				1	6	4	44	4.667
30	-1.5	150	10				1	6	4	64	18
5	-1.5	100	9.3				1	6	4	84	40.333
15	-1.5	200	8.7				1	6	4	104	69.333
20	-1.5	200	8.7				1	6	4	124	84
25	-1.5	200	8.7				1	6	4	144	87
10	-1.5	200	8.3				1	6	5	24	1
30	-1.5	200	7.3				1	6	5	44	4.667
5	-1.5	150	7				1	6	5	64	18
25	-1.5	250	6				1	6	5	84	40.333
35	-1.5	100	6				1	6	5	104	69.333
20	-1.5	250	5.7				1	6	5	124	84
5	-1.5	200	5.3				1	6	5	144	87
15	-1.5	250	5.3				1	6	6	24	1
30	-1.5	250	5.3				1	6	6	44	4.667
20	-1.5	300	5				1	6	6	64	18
25	-1.5	300	5				1	6	6	84	40
10	-1.5	250	4				1	6	6	104	69
35	-1.5	150	4				1	6	6	124	83.667
15	-1.5	300	3.3				1	6	6	144	86.667
5	-1.5	250	3				1	6	7	24	1
35	-1.5	200	3				1	6	7	44	4.667
30	-1.5	300	2.7				1	6	7	64	18
10	-1.5	300	2.3				1	6	7	84	39.667
35	-1.5	250	2				1	6	7	104	68.667
5	-1.5	300	1.7				1	6	7	124	83.333
35	-1.5	300	1.3				1	6	7	144	86.333
							2	1	1	24	1
							2	1	1	44	4.333
							2	1	1	64	18
							2	1	1	84	39.333
							2	1	1	104	68.333
							2	1	1	124	82.667
							2	1	1	144	85.667
							2	1	2	24	1
							2	1	2	44	4
							2	1	2	64	18
							2	1	2	84	39.333
							2	1	2	104	68
							2	1	2	124	82.333
							2	1	2	144	85.333
							2	1	3	24	1
							2	1	3	44	4
							2	1	3	64	18
							2	1	3	84	39.333
							2	1	3	104	68
							2	1	3	124	82.333
							2	1	3	144	85.333
							2	1	4	24	1
							2	1	4	44	4
							2	1	4	64	17.667
							2	1	4	84	39
							2	1	4	104	67.667
							2	1	4	124	81.667
							2	1	4	144	84.667
							2	1	5	24	1
							2	1	5	44	4
							2	1	5	64	17.667
							2	1	5	84	39
							2	1	5	104	67.667
							2	1	5	124	81.667
							2	1	5	144	84.667
							2	1	6	24	1
							2	1	6	44	4
							2	1	6	64	17.333
							2	1	6	84	39
							2	1	6	104	67.333
							2	1	6	124	81.333
							2	1	6	144	84.333
							2	1	7	24	1
							2	1	7	44	4
							2	1	7	64	17
							2	1	7	84	38.667
							2	1	7	104	66.667
							2	1	7	124	81
							2	1	7	144	83.667
							2	2	1	24	1
							2	2	1	44	4
							2	2	1	64	17
							2	2	1	84	38.333
							2	2	1	104	66.333
							2	2	1	124	81
							2	2	1	144	83.333
							2	2	2	24	1
							2	2	2	44	4
							2	2	2	64	17
							2	2	2	84	38.333
							2	2	2	104	66.333
							2	2	2	124	81
							2	2	2	144	83.333
							2	2	3	24	1
							2	2	3	44	4
							2	2	3	64	17
							2	2	3	84	38.333
							2	2	3	104	66.333
							2	2	3	124	81
							2	2	3	144	83.333
							2	2	4	24	1
							2	2	4	44	4
							2	2	4	64	17
							2	2	4	84	38
							2	2	4	104	65.667
							2	2	4	124	80.667
							2	2	4	144	82.667
							2	2	5	24	1
							2	2	5	44	4
							2	2	5	64	17
							2	2	5	84	38
							2	2	5	104	65.333
							2	2	5	124	80.333
							2	2	5	144	82.333
							2	2	6	24	1
							2	2	6	44	4
							2	2	6	64	17
							2	2	6	84	37.667
							2	2	6	104	65
							2	2	6	124	80
							2	2	6	144	82
							2	2	7	24	1
							2	2	7	44	4
							2	2	7	64	17
							2	2	7	84	37.667
							2	2	7	104	64.667
							2	2	7	124	79.667
							2	2	7	144	81.667
							2	3	1	24	1
							2	3	1	44	4
							2	3	1	64	17
							2	3	1	84	37.667
							2	3	1	104	64.667
							2	3	1	124	79.667
							2	3	1	144	81.667
							2	3	2	24	1
							2	3	2	44	4
							2	3	2	64	17
							2	3	2	84	37.667
							2	3	2	104	64.667
							2	3	2	124	79.667
							2	3	2	144	81.667
							2	3	3	24	1
							2	3	3	44	4
							2	3	3	64	17
							2	3	3	84	37.333
							2	3	3	104	64.333
							2	3	3	124	79.333
							2	3	3	144	81.333
							2	3	4	24	1
							2	3	4	44	4
							2	3	4	64	17
							2	3	4	84	37.333
							2	3	4	104	64.333
							2	3	4	124	78.667
							2	3	4	144	80.667
							2	3	5	24	1
							2	3	5	44	4
							2	3	5	64	16.667
							2	3	5	84	37
							2	3	5	104	64
							2	3	5	124	78.333
							2	3	5	144	80.333
							2	3	6	24	1
							2	3	6	44	4
							2	3	6	64	16.667
							2	3	6	84	37
							2	3	6	104	64
							2	3	6	124	78.333
							2	3	6	144	80.333
							2	3	7	24	1
							2	3	7	44	4
							2	3	7	64	16.333
							2	3	7	84	36.667
							2	3	7	104	63.667
							2	3	7	124	78
							2	3	7	144	80
							2	4	1	24	1
							2	4	1	48	4
							2	4	1	72	16.333
							2	4	1	96	36.333
							2	4	1	120	63.333
							2	4	1	144	77.667
							2	4	1	168	79.667
							2	4	2	24	1
							2	4	2	48	4
							2	4	2	72	16.333
							2	4	2	96	36.333
							2	4	2	120	63
							2	4	2	144	77.333
							2	4	2	168	79.333
							2	4	3	24	1
							2	4	3	48	4
							2	4	3	72	16.333
							2	4	3	96	36.333
							2	4	3	120	63
							2	4	3	144	77
							2	4	3	168	79
							2	4	4	24	1
							2	4	4	48	4
							2	4	4	72	16.333
							2	4	4	96	36.333
							2	4	4	120	62.333
							2	4	4	144	76.333
							2	4	4	168	78.333
							2	4	5	24	1
							2	4	5	48	4
							2	4	5	72	16.333
							2	4	5	96	36.333
							2	4	5	120	62.333
							2	4	5	144	76.333
							2	4	5	168	78.333
							2	4	6	24	1
							2	4	6	48	4
							2	4	6	72	16.333
							2	4	6	96	36
							2	4	6	120	62
							2	4	6	144	76
							2	4	6	168	78
							2	4	7	24	1
							2	4	7	48	4
							2	4	7	72	16
							2	4	7	96	35.667
							2	4	7	120	61.667
							2	4	7	144	75.667
							2	4	7	168	77.667
							2	5	1	24	1
							2	5	1	48	4
							2	5	1	72	16
							2	5	1	96	35.667
							2	5	1	120	61.667
							2	5	1	144	75.333
							2	5	1	168	77.333
							2	5	2	24	1
							2	5	2	48	4
							2	5	2	72	16
							2	5	2	96	35.667
							2	5	2	120	61.667
							2	5	2	144	75.333
							2	5	2	168	77.333
							2	5	3	24	1
							2	5	3	48	4
							2	5	3	72	16
							2	5	3	96	35.667
							2	5	3	120	61.333
							2	5	3	144	75
							2	5	3	168	77
							2	5	4	24	1
							2	5	4	48	4
							2	5	4	72	16
							2	5	4	96	35.333
							2	5	4	120	60.667
							2	5	4	144	74
							2	5	4	168	76
							2	5	5	24	1
							2	5	5	48	4
							2	5	5	72	15.667
							2	5	5	96	35
							2	5	5	120	60.333
							2	5	5	144	73.667
							2	5	5	168	75.667
							2	5	6	24	1
							2	5	6	48	4
							2	5	6	72	15.667
							2	5	6	96	35
							2	5	6	120	60
							2	5	6	144	73.333
							2	5	6	168	75.333
							2	5	7	24	1
							2	5	7	48	4
							2	5	7	72	15.667
							2	5	7	96	34.667
							2	5	7	120	59.667
							2	5	7	144	73
							2	5	7	168	75
							2	6	1	24	1
							2	6	1	48	4
							2	6	1	72	15.667
							2	6	1	96	34.667
							2	6	1	120	59.333
							2	6	1	144	72.667
							2	6	1	168	74.667
							2	6	2	24	1
							2	6	2	48	4
							2	6	2	72	15.333
							2	6	2	96	34.333
							2	6	2	120	59
							2	6	2	144	72.333
							2	6	2	168	74.333
							2	6	3	24	1
							2	6	3	48	4
							2	6	3	72	15.333
							2	6	3	96	34.333
							2	6	3	120	59
							2	6	3	144	72
							2	6	3	168	74
							2	6	4	24	1
							2	6	4	48	4
							2	6	4	72	15.333
							2	6	4	96	34.333
							2	6	4	120	59
							2	6	4	144	72
							2	6	4	168	74
							2	6	5	24	1
							2	6	5	48	4
							2	6	5	72	15.333
							2	6	5	96	34
							2	6	5	120	58.667
							2	6	5	144	71.667
							2	6	5	168	73.667
							2	6	6	24	1
							2	6	6	48	4
							2	6	6	72	15.333
							2	6	6	96	34
							2	6	6	120	58.333
							2	6	6	144	71.333
							2	6	6	168	73.333
							2	6	7	24	1
							2	6	7	48	4
							2	6	7	72	15.333
							2	6	7	96	33.667
							2	6	7	120	58
							2	6	7	144	71
							2	6	7	168	73
							3	1	1	24	1
							3	1	1	48	4
							3	1	1	72	15
							3	1	1	96	33.333
							3	1	1	120	57.333
							3	1	1	144	70.333
							3	1	1	168	72.333
							3	1	2	24	1
							3	1	2	48	4
							3	1	2	72	15
							3	1	2	96	33
							3	1	2	120	57.333
							3	1	2	144	70
							3	1	2	168	72
							3	1	3	24	1
							3	1	3	48	4
							3	1	3	72	15
							3	1	3	96	33
							3	1	3	120	57.333
							3	1	3	144	70
							3	1	3	168	72
							3	1	4	24	1
							3	1	4	48	4
							3	1	4	72	15
							3	1	4	96	32.667
							3	1	4	120	57
							3	1	4	144	69.333
							3	1	4	168	71.333
							3	1	5	24	1
							3	1	5	48	4
							3	1	5	72	15
							3	1	5	96	32.667
							3	1	5	120	57
							3	1	5	144	69.333
							3	1	5	168	71.333
							3	1	6	24	1
							3	1	6	48	4
							3	1	6	72	15
							3	1	6	96	32.667
							3	1	6	120	57
							3	1	6	144	69.333
							3	1	6	168	71.333
							3	1	7	24	1
							3	1	7	48	4
							3	1	7	72	14.667
							3	1	7	96	32.667
							3	1	7	120	56.667
							3	1	7	144	69
							3	1	7	168	71
							3	2	1	24	1
							3	2	1	48	4
							3	2	1	72	14.667
							3	2	1	96	32.667
							3	2	1	120	56.333
							3	2	1	144	68.667
							3	2	1	168	70.667
							3	2	2	24	1
							3	2	2	48	4
							3	2	2	72	14.333
							3	2	2	96	32.667
							3	2	2	120	56
							3	2	2	144	68.333
							3	2	2	168	70.333
							3	2	3	24	1
							3	2	3	48	4
							3	2	3	72	14.333
							3	2	3	96	32.667
							3	2	3	120	56
							3	2	3	144	68.333
							3	2	3	168	70.333
							3	2	4	24	1
							3	2	4	52	4
							3	2	4	80	14.333
							3	2	4	108	32
							3	2	4	136	55.333
							3	2	4	164	67.667
							3	2	4	192	69.667
							3	2	5	24	1
							3	2	5	52	4
							3	2	5	80	14.333
							3	2	5	108	32
							3	2	5	136	55
							3	2	5	164	67.333
							3	2	5	192	69.333
							3	2	6	24	1
							3	2	6	52	4
							3	2	6	80	14.333
							3	2	6	108	32
							3	2	6	136	55
							3	2	6	164	67.333
							3	2	6	192	69.333
							3	2	7	24	1
							3	2	7	52	3.667
							3	2	7	80	14.333
							3	2	7	108	31.667
							3	2	7	136	54.667
							3	2	7	164	66.667
							3	2	7	192	68.667
							3	3	1	24	1
							3	3	1	52	3.667
							3	3	1	80	14.333
							3	3	1	108	31
							3	3	1	136	54
							3	3	1	164	66
							3	3	1	192	68
							3	3	2	24	1
							3	3	2	52	3.333
							3	3	2	80	13.667
							3	3	2	108	31
							3	3	2	136	53.333
							3	3	2	164	65
							3	3	2	192	67
							3	3	3	24	1
							3	3	3	52	3.333
							3	3	3	80	13.667
							3	3	3	108	30.667
							3	3	3	136	53
							3	3	3	164	64.667
							3	3	3	192	66.667
							3	3	4	24	1
							3	3	4	52	3.333
							3	3	4	80	13.667
							3	3	4	108	30.333
							3	3	4	136	52.667
							3	3	4	164	64.333
							3	3	4	192	66.333
							3	3	5	24	1
							3	3	5	52	3.333
							3	3	5	80	13.667
							3	3	5	108	30.333
							3	3	5	136	52.333
							3	3	5	164	64
							3	3	5	192	66
							3	3	6	24	1
							3	3	6	52	3.333
							3	3	6	80	13.333
							3	3	6	108	30.333
							3	3	6	136	52.333
							3	3	6	164	63.667
							3	3	6	192	65.667
							3	3	7	24	1
							3	3	7	52	3.333
							3	3	7	80	13.333
							3	3	7	108	30.333
							3	3	7	136	52.333
							3	3	7	164	63.667
							3	3	7	192	65.667
							3	4	1	24	1
							3	4	1	52	3
							3	4	1	80	13.333
							3	4	1	108	30
							3	4	1	136	51.667
							3	4	1	164	63
							3	4	1	192	65
							3	4	2	24	1
							3	4	2	52	3
							3	4	2	80	13.333
							3	4	2	108	29.667
							3	4	2	136	51
							3	4	2	164	62.333
							3	4	2	192	64.333
							3	4	3	24	1
							3	4	3	52	3
							3	4	3	80	13
							3	4	3	108	29.333
							3	4	3	136	50.667
							3	4	3	164	61.333
							3	4	3	192	63.333
							3	4	4	24	1
							3	4	4	52	3
							3	4	4	80	13
							3	4	4	108	29.333
							3	4	4	136	50.667
							3	4	4	164	61.333
							3	4	4	192	63.333
							3	4	5	24	1
							3	4	5	52	3
							3	4	5	80	13
							3	4	5	108	29
							3	4	5	136	50.333
							3	4	5	164	61
							3	4	5	192	63
							3	4	6	24	1
							3	4	6	52	3
							3	4	6	80	13
							3	4	6	108	29
							3	4	6	136	50
							3	4	6	164	60.667
							3	4	6	192	62.667
							3	4	7	24	1
							3	4	7	52	3
							3	4	7	80	12.667
							3	4	7	108	29
							3	4	7	136	49.667
							3	4	7	164	60.333
							3	4	7	192	62.333
							3	5	1	24	1
							3	5	1	52	3
							3	5	1	80	12.667
							3	5	1	108	29
							3	5	1	136	49.333
							3	5	1	164	60
							3	5	1	192	62
							3	5	2	24	1
							3	5	2	52	3
							3	5	2	80	12.667
							3	5	2	108	29
							3	5	2	136	49.333
							3	5	2	164	60
							3	5	2	192	62
							3	5	3	24	1
							3	5	3	52	3
							3	5	3	80	12.667
							3	5	3	108	28
							3	5	3	136	48.667
							3	5	3	164	59
							3	5	3	192	61
							3	5	4	24	1
							3	5	4	52	3
							3	5	4	80	12.667
							3	5	4	108	28
							3	5	4	136	48.667
							3	5	4	164	59
							3	5	4	192	61
							3	5	5	24	1
							3	5	5	52	3
							3	5	5	80	12.667
							3	5	5	108	28
							3	5	5	136	48.667
							3	5	5	164	59
							3	5	5	192	61
							3	5	6	24	1
							3	5	6	52	3
							3	5	6	80	12.667
							3	5	6	108	28
							3	5	6	136	48.667
							3	5	6	164	59
							3	5	6	192	61
							3	5	7	24	1
							3	5	7	52	3
							3	5	7	80	12.667
							3	5	7	108	28
							3	5	7	136	48.333
							3	5	7	164	58.667
							3	5	7	192	60.667
							3	6	1	24	1
							3	6	1	52	3
							3	6	1	80	12.667
							3	6	1	108	28
							3	6	1	136	48
							3	6	1	164	58.333
							3	6	1	192	60.333
							3	6	2	24	1
							3	6	2	52	3
							3	6	2	80	12.333
							3	6	2	108	28
							3	6	2	136	47.667
							3	6	2	164	58
							3	6	2	192	60
							3	6	3	24	1
							3	6	3	52	3
							3	6	3	80	12.333
							3	6	3	108	28
							3	6	3	136	47.667
							3	6	3	164	58
							3	6	3	192	60
							3	6	4	36	1
							3	6	4	66	3
							3	6	4	96	12.333
							3	6	4	126	27.667
							3	6	4	156	47.333
							3	6	4	186	57.667
							3	6	4	216	59.667
							3	6	5	36	1
							3	6	5	66	3
							3	6	5	96	12.333
							3	6	5	126	27.333
							3	6	5	156	47
							3	6	5	186	57.333
							3	6	5	216	59.333
							3	6	6	36	1
							3	6	6	66	3
							3	6	6	96	12.333
							3	6	6	126	27
							3	6	6	156	47
							3	6	6	186	57
							3	6	6	216	59
							3	6	7	36	1
							3	6	7	66	3
							3	6	7	96	12
							3	6	7	126	27
							3	6	7	156	46.667
							3	6	7	186	56.333
							3	6	7	216	58.333
							4	1	1	36	1
							4	1	1	66	3
							4	1	1	96	12
							4	1	1	126	27
							4	1	1	156	46.333
							4	1	1	186	56
							4	1	1	216	58
							4	1	2	36	1
							4	1	2	66	3
							4	1	2	96	11.667
							4	1	2	126	26.667
							4	1	2	156	46
							4	1	2	186	55.667
							4	1	2	216	57.667
							4	1	3	36	1
							4	1	3	66	3
							4	1	3	96	11.667
							4	1	3	126	26.667
							4	1	3	156	45.667
							4	1	3	186	55.333
							4	1	3	216	57.333
							4	1	4	36	1
							4	1	4	66	3
							4	1	4	96	11.667
							4	1	4	126	26.667
							4	1	4	156	45.667
							4	1	4	186	55.333
							4	1	4	216	57.333
							4	1	5	36	1
							4	1	5	66	3
							4	1	5	96	11.667
							4	1	5	126	26.333
							4	1	5	156	45.333
							4	1	5	186	55
							4	1	5	216	57
							4	1	6	36	1
							4	1	6	66	3
							4	1	6	96	11.667
							4	1	6	126	26
							4	1	6	156	45
							4	1	6	186	54.667
							4	1	6	216	56.667
							4	1	7	36	1
							4	1	7	66	3
							4	1	7	96	11.667
							4	1	7	126	25.667
							4	1	7	156	44.333
							4	1	7	186	53.667
							4	1	7	216	55.667
							4	2	1	36	1
							4	2	1	66	3
							4	2	1	96	11.667
							4	2	1	126	25.667
							4	2	1	156	44.333
							4	2	1	186	53.667
							4	2	1	216	55.667
							4	2	2	36	1
							4	2	2	66	3
							4	2	2	96	11.333
							4	2	2	126	25.333
							4	2	2	156	43.667
							4	2	2	186	53
							4	2	2	216	55
							4	2	3	36	1
							4	2	3	66	3
							4	2	3	96	11.333
							4	2	3	126	25.333
							4	2	3	156	43.667
							4	2	3	186	53
							4	2	3	216	55
							4	2	4	36	1
							4	2	4	66	3
							4	2	4	96	11.333
							4	2	4	126	25.333
							4	2	4	156	43.667
							4	2	4	186	53
							4	2	4	216	55
							4	2	5	36	1
							4	2	5	66	3
							4	2	5	96	11.333
							4	2	5	126	25
							4	2	5	156	43
							4	2	5	186	52.333
							4	2	5	216	54.333
							4	2	6	36	1
							4	2	6	66	3
							4	2	6	96	11.333
							4	2	6	126	25
							4	2	6	156	43
							4	2	6	186	52.333
							4	2	6	216	54.333
							4	2	7	36	1
							4	2	7	66	3
							4	2	7	96	11.333
							4	2	7	126	25
							4	2	7	156	43
							4	2	7	186	52.333
							4	2	7	216	54.333
							4	3	1	36	1
							4	3	1	66	3
							4	3	1	96	11.333
							4	3	1	126	25
							4	3	1	156	43
							4	3	1	186	52
							4	3	1	216	54
							4	3	2	36	1
							4	3	2	66	3
							4	3	2	96	11.333
							4	3	2	126	25
							4	3	2	156	43
							4	3	2	186	52
							4	3	2	216	54
							4	3	3	36	1
							4	3	3	66	3
							4	3	3	96	11
							4	3	3	126	24.667
							4	3	3	156	42.667
							4	3	3	186	51.667
							4	3	3	216	53.333
							4	3	4	36	1
							4	3	4	66	3
							4	3	4	96	11
							4	3	4	126	24.667
							4	3	4	156	42.667
							4	3	4	186	51.667
							4	3	4	216	53.333
							4	3	5	36	1
							4	3	5	66	3
							4	3	5	96	10.667
							4	3	5	126	24.333
							4	3	5	156	42.333
							4	3	5	186	51.333
							4	3	5	216	53
							4	3	6	36	1
							4	3	6	66	3
							4	3	6	96	10.667
							4	3	6	126	24
							4	3	6	156	41.333
							4	3	6	186	50.333
							4	3	6	216	52
							4	3	7	36	1
							4	3	7	66	3
							4	3	7	96	10.667
							4	3	7	126	24
							4	3	7	156	41.333
							4	3	7	186	50.333
							4	3	7	216	52
							4	4	1	36	1
							4	4	1	66	3
							4	4	1	96	10.667
							4	4	1	126	24
							4	4	1	156	41.333
							4	4	1	186	50.333
							4	4	1	216	52
							4	4	2	36	1
							4	4	2	66	3
							4	4	2	96	10.667
							4	4	2	126	24
							4	4	2	156	41
							4	4	2	186	50
							4	4	2	216	51.667
							4	4	3	36	1
							4	4	3	66	3
							4	4	3	96	10.667
							4	4	3	126	23.667
							4	4	3	156	40.667
							4	4	3	186	49.667
							4	4	3	216	51.333
							4	4	4	36	0.667
							4	4	4	66	2.667
							4	4	4	96	10.333
							4	4	4	126	23
							4	4	4	156	40
							4	4	4	186	49
							4	4	4	216	50.333
							4	4	5	36	0.667
							4	4	5	66	2.667
							4	4	5	96	10.333
							4	4	5	126	23
							4	4	5	156	39.667
							4	4	5	186	48.667
							4	4	5	216	50
							4	4	6	48	0.667
							4	4	6	84	2.667
							4	4	6	120	10.333
							4	4	6	156	23
							4	4	6	192	39
							4	4	6	228	48
							4	4	6	264	49.333
							4	4	7	48	0.333
							4	4	7	84	2.333
							4	4	7	120	10.333
							4	4	7	156	22.667
							4	4	7	192	38.667
							4	4	7	228	47.667
							4	4	7	264	49
							4	5	1	48	0.333
							4	5	1	84	2.333
							4	5	1	120	10.333
							4	5	1	156	22.667
							4	5	1	192	38.667
							4	5	1	228	47.667
							4	5	1	264	49
							4	5	2	48	0.333
							4	5	2	84	2.333
							4	5	2	120	10.333
							4	5	2	156	22.667
							4	5	2	192	38.667
							4	5	2	228	47.667
							4	5	2	264	49
							4	5	3	48	0.333
							4	5	3	84	2.333
							4	5	3	120	10.333
							4	5	3	156	22.333
							4	5	3	192	38.333
							4	5	3	228	47
							4	5	3	264	48.333
							4	5	4	48	0.333
							4	5	4	84	2.333
							4	5	4	120	10
							4	5	4	156	22.333
							4	5	4	192	38
							4	5	4	228	46.667
							4	5	4	264	48
							4	5	5	48	0.333
							4	5	5	84	2.333
							4	5	5	120	10
							4	5	5	156	22.333
							4	5	5	192	38
							4	5	5	228	46.333
							4	5	5	264	47.667
							4	5	6	48	0.333
							4	5	6	84	2.333
							4	5	6	120	10
							4	5	6	156	22
							4	5	6	192	38
							4	5	6	228	46
							4	5	6	264	47.333
							4	5	7	48	0.333
							4	5	7	84	2.333
							4	5	7	120	10
							4	5	7	156	21.667
							4	5	7	192	37.667
							4	5	7	228	45.667
							4	5	7	264	47
							4	6	1	48	0.333
							4	6	1	84	2.333
							4	6	1	120	9.667
							4	6	1	156	21.333
							4	6	1	192	37.333
							4	6	1	228	45.667
							4	6	1	264	46.667
							4	6	2	48	0.333
							4	6	2	84	2.333
							4	6	2	120	9.667
							4	6	2	156	21.333
							4	6	2	192	37.333
							4	6	2	228	45.667
							4	6	2	264	46.667
							4	6	3	48	0.333
							4	6	3	84	2.333
							4	6	3	120	9.667
							4	6	3	156	21.333
							4	6	3	192	37
							4	6	3	228	45.333
							4	6	3	264	46.333
							4	6	4	48	0.333
							4	6	4	84	2.333
							4	6	4	120	9.333
							4	6	4	156	21
							4	6	4	192	36.333
							4	6	4	228	44.667
							4	6	4	264	45.667
							4	6	5	48	0.333
							4	6	5	84	2.333
							4	6	5	120	9.333
							4	6	5	156	21
							4	6	5	192	36
							4	6	5	228	44.333
							4	6	5	264	45.333
							4	6	6	48	0
							4	6	6	84	2
							4	6	6	120	9.333
							4	6	6	156	20.667
							4	6	6	192	35.667
							4	6	6	228	44
							4	6	6	264	45
							4	6	7	48	0
							4	6	7	84	2
							4	6	7	120	9.333
							4	6	7	156	20.667
							4	6	7	192	35.667
							4	6	7	228	44
							4	6	7	264	45
							5	1	1	48	0
							5	1	1	84	2
							5	1	1	120	9.333
							5	1	1	156	20.667
							5	1	1	192	35
							5	1	1	228	43.333
							5	1	1	264	44.333
							5	1	2	48	0
							5	1	2	84	2
							5	1	2	120	9.333
							5	1	2	156	20.667
							5	1	2	192	35
							5	1	2	228	43.333
							5	1	2	264	44.333
							5	1	3	48	0
							5	1	3	84	2
							5	1	3	120	9.333
							5	1	3	156	20.333
							5	1	3	192	34.667
							5	1	3	228	43
							5	1	3	264	44
							5	1	4	48	0
							5	1	4	84	2
							5	1	4	120	9.333
							5	1	4	156	20
							5	1	4	192	34.667
							5	1	4	228	42.667
							5	1	4	264	43.667
							5	1	5	48	0
							5	1	5	84	2
							5	1	5	120	9.333
							5	1	5	156	19.667
							5	1	5	192	34.333
							5	1	5	228	42.333
							5	1	5	264	43.333
							5	1	6	48	0
							5	1	6	84	2
							5	1	6	120	9
							5	1	6	156	19.667
							5	1	6	192	34
							5	1	6	228	42
							5	1	6	264	43
							5	1	7	48	0
							5	1	7	84	2
							5	1	7	120	9
							5	1	7	156	19.667
							5	1	7	192	34
							5	1	7	228	41.333
							5	1	7	264	42.333
							5	2	1	48	0
							5	2	1	84	2
							5	2	1	120	9
							5	2	1	156	19.667
							5	2	1	192	34
							5	2	1	228	41.333
							5	2	1	264	42.333
							5	2	2	48	0
							5	2	2	84	2
							5	2	2	120	9
							5	2	2	156	19.667
							5	2	2	192	34
							5	2	2	228	41.333
							5	2	2	264	42.333
							5	2	3	48	0
							5	2	3	84	2
							5	2	3	120	8.667
							5	2	3	156	19.333
							5	2	3	192	33.667
							5	2	3	228	41
							5	2	3	264	42
							5	2	4	48	0
							5	2	4	84	2
							5	2	4	120	8.667
							5	2	4	156	19.333
							5	2	4	192	33.667
							5	2	4	228	41
							5	2	4	264	42
							5	2	5	48	0
							5	2	5	84	2
							5	2	5	120	8.667
							5	2	5	156	19.333
							5	2	5	192	33.667
							5	2	5	228	41
							5	2	5	264	42
							5	2	6	48	0
							5	2	6	84	2
							5	2	6	120	8.667
							5	2	6	156	19
							5	2	6	192	33.333
							5	2	6	228	40.667
							5	2	6	264	41.667
							5	2	7	48	0
							5	2	7	84	2
							5	2	7	120	8.333
							5	2	7	156	18.667
							5	2	7	192	33
							5	2	7	228	40.333
							5	2	7	264	41.333
							5	3	1	48	0
							5	3	1	84	2
							5	3	1	120	8.333
							5	3	1	156	18.667
							5	3	1	192	32.333
							5	3	1	228	39.667
							5	3	1	264	40.667
							5	3	2	48	0
							5	3	2	84	2
							5	3	2	120	8.333
							5	3	2	156	18.667
							5	3	2	192	32.333
							5	3	2	228	39.667
							5	3	2	264	40.667
							5	3	3	48	0
							5	3	3	84	2
							5	3	3	120	8.333
							5	3	3	156	18.667
							5	3	3	192	32
							5	3	3	228	39.333
							5	3	3	264	40.333
							5	3	4	48	0
							5	3	4	88	2
							5	3	4	128	8.333
							5	3	4	168	18.333
							5	3	4	208	31.667
							5	3	4	248	38.667
							5	3	4	288	39.667
							5	3	5	48	0
							5	3	5	88	2
							5	3	5	128	8.333
							5	3	5	168	18.333
							5	3	5	208	31.667
							5	3	5	248	38.667
							5	3	5	288	39.667
							5	3	6	48	0
							5	3	6	88	2
							5	3	6	128	8
							5	3	6	168	17.667
							5	3	6	208	30.667
							5	3	6	248	37.667
							5	3	6	288	38.667
							5	3	7	48	0
							5	3	7	88	2
							5	3	7	128	8
							5	3	7	168	17.667
							5	3	7	208	30.667
							5	3	7	248	37.667
							5	3	7	288	38.667
							5	4	1	48	0
							5	4	1	88	2
							5	4	1	128	7.667
							5	4	1	168	17.667
							5	4	1	208	30.333
							5	4	1	248	37
							5	4	1	288	38
							5	4	2	48	0
							5	4	2	88	2
							5	4	2	128	7.667
							5	4	2	168	17.667
							5	4	2	208	30
							5	4	2	248	36.667
							5	4	2	288	37.667
							5	4	3	48	0
							5	4	3	88	2
							5	4	3	128	7.667
							5	4	3	168	17
							5	4	3	208	29
							5	4	3	248	35.667
							5	4	3	288	36.667
							5	4	4	48	0
							5	4	4	88	2
							5	4	4	128	7.667
							5	4	4	168	16.667
							5	4	4	208	28.667
							5	4	4	248	35.333
							5	4	4	288	36.333
							5	4	5	48	0
							5	4	5	88	2
							5	4	5	128	7.667
							5	4	5	168	16.667
							5	4	5	208	28.667
							5	4	5	248	35.333
							5	4	5	288	36.333
							5	4	6	48	0
							5	4	6	88	2
							5	4	6	128	7
							5	4	6	168	16.333
							5	4	6	208	28
							5	4	6	248	34
							5	4	6	288	35
							5	4	7	48	0
							5	4	7	88	2
							5	4	7	128	7
							5	4	7	168	16.333
							5	4	7	208	27.667
							5	4	7	248	33.667
							5	4	7	288	34.667
							5	5	1	48	0
							5	5	1	88	2
							5	5	1	128	7
							5	5	1	168	16.333
							5	5	1	208	27.667
							5	5	1	248	33.667
							5	5	1	288	34.667
							5	5	2	48	0
							5	5	2	88	2
							5	5	2	128	7
							5	5	2	168	16.333
							5	5	2	208	27.667
							5	5	2	248	33.667
							5	5	2	288	34.667
							5	5	3	48	0
							5	5	3	88	2
							5	5	3	128	7
							5	5	3	168	15.667
							5	5	3	208	27
							5	5	3	248	33
							5	5	3	288	34
							5	5	4	48	0
							5	5	4	88	2
							5	5	4	128	7
							5	5	4	168	15.333
							5	5	4	208	26.667
							5	5	4	248	32.667
							5	5	4	288	33.667
							5	5	5	48	0
							5	5	5	88	2
							5	5	5	128	7
							5	5	5	168	15.333
							5	5	5	208	26.333
							5	5	5	248	32.333
							5	5	5	288	33.333
							5	5	6	48	0
							5	5	6	88	2
							5	5	6	128	7
							5	5	6	168	15.333
							5	5	6	208	26.333
							5	5	6	248	32.333
							5	5	6	288	33.333
							5	5	7	48	0
							5	5	7	88	2
							5	5	7	128	6.667
							5	5	7	168	15
							5	5	7	208	26
							5	5	7	248	31.667
							5	5	7	288	32.667
							5	6	1	48	0
							5	6	1	88	2
							5	6	1	128	6.667
							5	6	1	168	15
							5	6	1	208	25.667
							5	6	1	248	31.333
							5	6	1	288	32.333
							5	6	2	48	0
							5	6	2	88	2
							5	6	2	128	6.333
							5	6	2	168	14.667
							5	6	2	208	25.333
							5	6	2	248	30.667
							5	6	2	288	31.667
							5	6	3	48	0
							5	6	3	88	2
							5	6	3	128	6.333
							5	6	3	168	14.333
							5	6	3	208	25
							5	6	3	248	30.333
							5	6	3	288	31.333
							5	6	4	48	0
							5	6	4	88	2
							5	6	4	128	6.333
							5	6	4	168	14.333
							5	6	4	208	25
							5	6	4	248	30.333
							5	6	4	288	31.333
							5	6	5	48	0
							5	6	5	88	2
							5	6	5	128	6.333
							5	6	5	168	14.333
							5	6	5	208	24.667
							5	6	5	248	30
							5	6	5	288	31
							5	6	6	48	0
							5	6	6	88	2
							5	6	6	128	6.333
							5	6	6	168	14.333
							5	6	6	208	24.667
							5	6	6	248	30
							5	6	6	288	31
							5	6	7	48	0
							5	6	7	88	2
							5	6	7	128	6.333
							5	6	7	168	14.333
							5	6	7	208	24.667
							5	6	7	248	30
							5	6	7	288	31
							6	1	1	48	0
							6	1	1	88	2
							6	1	1	128	6.333
							6	1	1	168	13.667
							6	1	1	208	24
							6	1	1	248	29.333
							6	1	1	288	30.333
							6	1	2	48	0
							6	1	2	88	2
							6	1	2	128	6.333
							6	1	2	168	13.667
							6	1	2	208	24
							6	1	2	248	29.333
							6	1	2	288	30.333
							6	1	3	48	0
							6	1	3	88	2
							6	1	3	128	6.333
							6	1	3	168	13.667
							6	1	3	208	23.667
							6	1	3	248	29
							6	1	3	288	30
							6	1	4	48	0
							6	1	4	96	1.667
							6	1	4	144	6
							6	1	4	192	13.333
							6	1	4	240	23.333
							6	1	4	288	28.333
							6	1	4	336	29.333
							6	1	5	48	0
							6	1	5	96	1.333
							6	1	5	144	6
							6	1	5	192	13.333
							6	1	5	240	23
							6	1	5	288	28
							6	1	5	336	29
							6	1	6	48	0
							6	1	6	96	1.333
							6	1	6	144	6
							6	1	6	192	13.333
							6	1	6	240	23
							6	1	6	288	28
							6	1	6	336	29
							6	1	7	48	0
							6	1	7	96	1.333
							6	1	7	144	6
							6	1	7	192	13
							6	1	7	240	22.333
							6	1	7	288	27.333
							6	1	7	336	28.333
							6	2	1	48	0
							6	2	1	96	1.333
							6	2	1	144	5.667
							6	2	1	192	12.667
							6	2	1	240	22
							6	2	1	288	26.667
							6	2	1	336	27.667
							6	2	2	48	0
							6	2	2	96	1.333
							6	2	2	144	5.667
							6	2	2	192	12.667
							6	2	2	240	22
							6	2	2	288	26.667
							6	2	2	336	27.667
							6	2	3	48	0
							6	2	3	96	1.333
							6	2	3	144	5.667
							6	2	3	192	12.333
							6	2	3	240	21.667
							6	2	3	288	26.333
							6	2	3	336	27.333
							6	2	4	48	0
							6	2	4	96	1
							6	2	4	144	5.667
							6	2	4	192	12.333
							6	2	4	240	21.333
							6	2	4	288	26
							6	2	4	336	27
							6	2	5	48	0
							6	2	5	96	1
							6	2	5	144	5.667
							6	2	5	192	12
							6	2	5	240	20.667
							6	2	5	288	25.333
							6	2	5	336	26.333
							6	2	6	48	0
							6	2	6	96	1
							6	2	6	144	5.333
							6	2	6	192	12
							6	2	6	240	20.667
							6	2	6	288	25
							6	2	6	336	26
							6	2	7	48	0
							6	2	7	96	1
							6	2	7	144	5
							6	2	7	192	12
							6	2	7	240	20.667
							6	2	7	288	24.667
							6	2	7	336	25.667
							6	3	1	48	0
							6	3	1	96	1
							6	3	1	144	5
							6	3	1	192	12
							6	3	1	240	20.333
							6	3	1	288	24.333
							6	3	1	336	25.333
							6	3	2	48	0
							6	3	2	96	1
							6	3	2	144	5
							6	3	2	192	11.667
							6	3	2	240	20
							6	3	2	288	24
							6	3	2	336	25
							6	3	3	48	0
							6	3	3	96	1
							6	3	3	144	5
							6	3	3	192	11.667
							6	3	3	240	19.667
							6	3	3	288	23.667
							6	3	3	336	24.667
							6	3	4	48	0
							6	3	4	96	1
							6	3	4	144	5
							6	3	4	192	11.333
							6	3	4	240	19
							6	3	4	288	23
							6	3	4	336	24
							6	3	5	48	0
							6	3	5	96	1
							6	3	5	144	5
							6	3	5	192	11
							6	3	5	240	18.667
							6	3	5	288	22.667
							6	3	5	336	23.667
							6	3	6	48	0
							6	3	6	96	1
							6	3	6	144	5
							6	3	6	192	10.667
							6	3	6	240	18.333
							6	3	6	288	22.333
							6	3	6	336	23.333
							6	3	7	48	0
							6	3	7	96	1
							6	3	7	144	5
							6	3	7	192	10.667
							6	3	7	240	18.333
							6	3	7	288	22.333
							6	3	7	336	23.333
							6	4	1	48	0
							6	4	1	96	1
							6	4	1	144	5
							6	4	1	192	10.667
							6	4	1	240	18.333
							6	4	1	288	22.333
							6	4	1	336	23.333
							6	4	2	48	0
							6	4	2	96	1
							6	4	2	144	5
							6	4	2	192	10.667
							6	4	2	240	18.333
							6	4	2	288	22.333
							6	4	2	336	23.333
							6	4	3	48	0
							6	4	3	96	1
							6	4	3	144	4.667
							6	4	3	192	10.667
							6	4	3	240	18
							6	4	3	288	21.667
							6	4	3	336	22.667
							6	4	4	48	0
							6	4	4	96	1
							6	4	4	144	4.667
							6	4	4	192	10.333
							6	4	4	240	17.333
							6	4	4	288	21
							6	4	4	336	22
							6	4	5	48	0
							6	4	5	96	1
							6	4	5	144	4.667
							6	4	5	192	10.333
							6	4	5	240	17.333
							6	4	5	288	21
							6	4	5	336	22
							6	4	6	48	0
							6	4	6	96	1
							6	4	6	144	4.667
							6	4	6	192	10
							6	4	6	240	16.667
							6	4	6	288	20.333
							6	4	6	336	21.333
							6	4	7	48	0
							6	4	7	96	1
							6	4	7	144	4.333
							6	4	7	192	10
							6	4	7	240	16.667
							6	4	7	288	20
							6	4	7	336	21
							6	5	1	48	0
							6	5	1	96	1
							6	5	1	144	4.333
							6	5	1	192	9.333
							6	5	1	240	16
							6	5	1	288	19.333
							6	5	1	336	20.333
							6	5	2	48	0
							6	5	2	96	1
							6	5	2	144	4.333
							6	5	2	192	9.333
							6	5	2	240	16
							6	5	2	288	19.333
							6	5	2	336	20.333
							6	5	3	72	0
							6	5	3	120	1
							6	5	3	168	4
							6	5	3	216	9
							6	5	3	264	15.667
							6	5	3	312	18.667
							6	5	3	360	19.667
							6	5	4	72	0
							6	5	4	120	1
							6	5	4	168	4
							6	5	4	216	9
							6	5	4	264	15.667
							6	5	4	312	18.667
							6	5	4	360	19.667
							6	5	5	72	0
							6	5	5	120	1
							6	5	5	168	4
							6	5	5	216	9
							6	5	5	264	15.667
							6	5	5	312	18.333
							6	5	5	360	19.333
							6	5	6	72	0
							6	5	6	120	1
							6	5	6	168	3.667
							6	5	6	216	8.667
							6	5	6	264	15
							6	5	6	312	18
							6	5	6	360	18.667
							6	5	7	72	0
							6	5	7	120	1
							6	5	7	168	3.667
							6	5	7	216	8
							6	5	7	264	14.333
							6	5	7	312	17.333
							6	5	7	360	18
							6	6	1	72	0
							6	6	1	120	1
							6	6	1	168	3.667
							6	6	1	216	8
							6	6	1	264	14
							6	6	1	312	16.667
							6	6	1	360	17.333
							6	6	2	72	0
							6	6	2	120	1
							6	6	2	168	3.333
							6	6	2	216	7.667
							6	6	2	264	13.667
							6	6	2	312	16.667
							6	6	2	360	17
							6	6	3	72	0
							6	6	3	120	1
							6	6	3	168	3.333
							6	6	3	216	7.667
							6	6	3	264	13.333
							6	6	3	312	16.333
							6	6	3	360	16.667
							6	6	4	72	0
							6	6	4	120	1
							6	6	4	168	3.333
							6	6	4	216	7.667
							6	6	4	264	13
							6	6	4	312	16
							6	6	4	360	16.333
							6	6	5	72	0
							6	6	5	120	1
							6	6	5	168	3.333
							6	6	5	216	7.667
							6	6	5	264	13
							6	6	5	312	16
							6	6	5	360	16.333
							6	6	6	72	0
							6	6	6	120	1
							6	6	6	168	3.333
							6	6	6	216	7
							6	6	6	264	12.333
							6	6	6	312	15.333
							6	6	6	360	15.667
							6	6	7	72	0
							6	6	7	120	1
							6	6	7	168	3.333
							6	6	7	216	6.667
							6	6	7	264	12
							6	6	7	312	15
							6	6	7	360	15.333
							7	1	1	72	0
							7	1	1	120	1
							7	1	1	168	3.333
							7	1	1	216	6.667
							7	1	1	264	12
							7	1	1	312	14.667
							7	1	1	360	15
							7	1	2	72	0
							7	1	2	120	1
							7	1	2	168	3.333
							7	1	2	216	6.667
							7	1	2	264	11.667
							7	1	2	312	14.333
							7	1	2	360	14.667
							7	1	3	72	0
							7	1	3	120	1
							7	1	3	168	3.333
							7	1	3	216	6.667
							7	1	3	264	11.333
							7	1	3	312	14
							7	1	3	360	14.333
							7	1	4	72	0
							7	1	4	120	1
							7	1	4	168	3.333
							7	1	4	216	6.667
							7	1	4	264	11.333
							7	1	4	312	14
							7	1	4	360	14.333
							7	1	5	72	0
							7	1	5	120	1
							7	1	5	168	2.667
							7	1	5	216	6.333
							7	1	5	264	11
							7	1	5	312	13.667
							7	1	5	360	13.667
							7	1	6	72	0
							7	1	6	120	1
							7	1	6	168	2.333
							7	1	6	216	6
							7	1	6	264	10.667
							7	1	6	312	13
							7	1	6	360	13
							7	1	7	72	0
							7	1	7	120	1
							7	1	7	168	2.333
							7	1	7	216	6
							7	1	7	264	10.667
							7	1	7	312	13
							7	1	7	360	13
							7	2	1	72	0
							7	2	1	120	1
							7	2	1	168	2.333
							7	2	1	216	6
							7	2	1	264	10
							7	2	1	312	12.333
							7	2	1	360	12.333
							7	2	2	72	0
							7	2	2	120	1
							7	2	2	168	2.333
							7	2	2	216	6
							7	2	2	264	10
							7	2	2	312	12.333
							7	2	2	360	12.333
							7	2	3	72	0
							7	2	3	120	1
							7	2	3	168	2.333
							7	2	3	216	5.667
							7	2	3	264	9.667
							7	2	3	312	12
							7	2	3	360	12
							7	2	4	72	0
							7	2	4	120	1
							7	2	4	168	2.333
							7	2	4	216	5.667
							7	2	4	264	9.667
							7	2	4	312	12
							7	2	4	360	12
							7	2	5	72	0
							7	2	5	120	1
							7	2	5	168	2.333
							7	2	5	216	5.333
							7	2	5	264	9
							7	2	5	312	11.333
							7	2	5	360	11.333
							7	2	6	72	0
							7	2	6	120	0.667
							7	2	6	168	2.333
							7	2	6	216	5
							7	2	6	264	8.333
							7	2	6	312	10.667
							7	2	6	360	10.667
							7	2	7	72	0
							7	2	7	120	0.667
							7	2	7	168	2.333
							7	2	7	216	5
							7	2	7	264	8.333
							7	2	7	312	10.667
							7	2	7	360	10.667
							7	3	1	72	0
							7	3	1	120	0.667
							7	3	1	168	2.333
							7	3	1	216	5
							7	3	1	264	8.333
							7	3	1	312	10.667
							7	3	1	360	10.667
							7	3	2	72	0
							7	3	2	120	0.333
							7	3	2	168	2
							7	3	2	216	4.667
							7	3	2	264	8
							7	3	2	312	10
							7	3	2	360	10
							7	3	3	72	0
							7	3	3	120	0.333
							7	3	3	168	2
							7	3	3	216	4.667
							7	3	3	264	8
							7	3	3	312	10
							7	3	3	360	10
							7	3	4	72	0
							7	3	4	120	0.333
							7	3	4	168	2
							7	3	4	216	4.333
							7	3	4	264	7.333
							7	3	4	312	9.333
							7	3	4	360	9.333
							7	3	5	72	0
							7	3	5	120	0.333
							7	3	5	168	2
							7	3	5	216	4.333
							7	3	5	264	6.667
							7	3	5	312	8.667
							7	3	5	360	8.667
							7	3	6	72	0
							7	3	6	120	0.333
							7	3	6	168	2
							7	3	6	216	4.333
							7	3	6	264	6.667
							7	3	6	312	8.667
							7	3	6	360	8.667
							7	3	7	72	0
							7	3	7	120	0.333
							7	3	7	168	2
							7	3	7	216	4.333
							7	3	7	264	6.667
							7	3	7	312	8.667
							7	3	7	360	8.667
							7	4	1	72	0
							7	4	1	120	0.333
							7	4	1	168	1.667
							7	4	1	216	4
							7	4	1	264	6.667
							7	4	1	312	8.333
							7	4	1	360	8.333
							7	4	2	72	0
							7	4	2	120	0
							7	4	2	168	1.667
							7	4	2	216	3.667
							7	4	2	264	5.667
							7	4	2	312	7.333
							7	4	2	360	7.333
							7	4	3	72	0
							7	4	3	120	0
							7	4	3	168	1.333
							7	4	3	216	3.333
							7	4	3	264	5.667
							7	4	3	312	7
							7	4	3	360	7
							7	4	4	72	0
							7	4	4	120	0
							7	4	4	168	1
							7	4	4	216	2.667
							7	4	4	264	5
							7	4	4	312	6
							7	4	4	360	6
							7	4	5	72	0
							7	4	5	120	0
							7	4	5	168	1
							7	4	5	216	2.667
							7	4	5	264	5
							7	4	5	312	6
							7	4	5	360	6
							7	4	6	72	0
							7	4	6	120	0
							7	4	6	168	1
							7	4	6	216	2.667
							7	4	6	264	4.667
							7	4	6	312	5.667
							7	4	6	360	5.667
							7	4	7	72	0
							7	4	7	120	0
							7	4	7	168	1
							7	4	7	216	2.667
							7	4	7	264	4.333
							7	4	7	312	5.333
							7	4	7	360	5.333
							7	5	1	72	0
							7	5	1	120	0
							7	5	1	168	1
							7	5	1	216	2.667
							7	5	1	264	4.333
							7	5	1	312	5.333
							7	5	1	360	5.333
							7	5	2	72	0
							7	5	2	120	0
							7	5	2	168	1
							7	5	2	216	2.667
							7	5	2	264	4.333
							7	5	2	312	5.333
							7	5	2	360	5.333
							7	5	3	72	0
							7	5	3	120	0
							7	5	3	168	1
							7	5	3	216	2.333
							7	5	3	264	4
							7	5	3	312	5
							7	5	3	360	5
							7	5	4	72	0
							7	5	4	120	0
							7	5	4	168	1
							7	5	4	216	2.333
							7	5	4	264	4
							7	5	4	312	5
							7	5	4	360	5
							7	5	5	72	0
							7	5	5	120	0
							7	5	5	168	1
							7	5	5	216	1.667
							7	5	5	264	3
							7	5	5	312	4
							7	5	5	360	4
							7	5	6	72	0
							7	5	6	120	0
							7	5	6	168	1
							7	5	6	216	1.667
[truncated: 59 more rows]

## Sheet: Sheet2
Tem	WP	Salinity	Time (h)	G(%)
5	-1.5	0	72	0
5	-1.5	0	120	1
5	-1.5	0	168	2.333
5	-1.5	0	216	6
5	-1.5	0	264	10
5	-1.5	0	312	12.333
5	-1.5	0	360	12.333
5	-1.5	50	72	0
5	-1.5	50	120	1
5	-1.5	50	168	2.333
5	-1.5	50	216	5.667
5	-1.5	50	264	9.667
5	-1.5	50	312	12
5	-1.5	50	360	12
5	-1.5	100	72	0
5	-1.5	100	120	0.333
5	-1.5	100	168	2
5	-1.5	100	216	4.333
5	-1.5	100	264	7.333
5	-1.5	100	312	9.333
5	-1.5	100	360	9.333
5	-1.5	150	72	0
5	-1.5	150	120	0
5	-1.5	150	168	1.333
5	-1.5	150	216	3.333
5	-1.5	150	264	5.667
5	-1.5	150	312	7
5	-1.5	150	360	7
5	-1.5	200	72	0
5	-1.5	200	120	0
5	-1.5	200	168	1
5	-1.5	200	216	2.667
5	-1.5	200	264	4.333
5	-1.5	200	312	5.333
5	-1.5	200	360	5.333
5	-1.5	250	72	0
5	-1.5	250	120	0
5	-1.5	250	168	0.667
5	-1.5	250	216	1.333
5	-1.5	250	264	2.333
5	-1.5	250	312	3
5	-1.5	250	360	3
5	-1.5	300	72	0
5	-1.5	300	120	0
5	-1.5	300	168	0.333
5	-1.5	300	216	0.333
5	-1.5	300	264	1.333
5	-1.5	300	312	1.667
5	-1.5	300	360	1.667
5	-1.2	0	48	0
5	-1.2	0	84	2
5	-1.2	0	120	8.667
5	-1.2	0	156	19.333
5	-1.2	0	192	33.667
5	-1.2	0	228	41
5	-1.2	0	264	42
5	-1.2	50	48	0
5	-1.2	50	88	2
5	-1.2	50	128	8
5	-1.2	50	168	17.667
5	-1.2	50	208	30.667
5	-1.2	50	248	37.667
5	-1.2	50	288	38.667
5	-1.2	100	48	0
5	-1.2	100	88	2
5	-1.2	100	128	7.667
5	-1.2	100	168	17.667
5	-1.2	100	208	30.333
5	-1.2	100	248	37
5	-1.2	100	288	38
5	-1.2	150	48	0
5	-1.2	150	88	2
5	-1.2	150	128	6.667
5	-1.2	150	168	15
5	-1.2	150	208	25.667
5	-1.2	150	248	31.333
5	-1.2	150	288	32.333
5	-1.2	200	48	0
5	-1.2	200	96	1.333
5	-1.2	200	144	6
5	-1.2	200	192	13.333
5	-1.2	200	240	23
5	-1.2	200	288	28
5	-1.2	200	336	29
5	-1.2	250	72	0
5	-1.2	250	120	1
5	-1.2	250	168	3.667
5	-1.2	250	216	8
5	-1.2	250	264	14
5	-1.2	250	312	16.667
5	-1.2	250	360	17.333
5	-1.2	300	72	0
5	-1.2	300	120	1
5	-1.2	300	168	3.333
5	-1.2	300	216	7.667
5	-1.2	300	264	13.667
5	-1.2	300	312	16.667
5	-1.2	300	360	17
5	-0.9	50	36	1
5	-0.9	50	66	3
5	-0.9	50	96	12
5	-0.9	50	126	27
5	-0.9	50	156	46.333
5	-0.9	50	186	56
5	-0.9	50	216	58
5	-0.9	100	36	1
5	-0.9	100	66	3
5	-0.9	100	96	11.667
5	-0.9	100	126	25.667
5	-0.9	100	156	44.333
5	-0.9	100	186	53.667
5	-0.9	100	216	55.667
5	-0.9	150	36	1
5	-0.9	150	66	3
5	-0.9	150	96	11.667
5	-0.9	150	126	25.667
5	-0.9	150	156	44.333
5	-0.9	150	186	53.667
5	-0.9	150	216	55.667
5	-0.9	200	48	0
5	-0.9	200	84	2
5	-0.9	200	120	9.333
5	-0.9	200	156	20.667
5	-0.9	200	192	35.667
5	-0.9	200	228	44
5	-0.9	200	264	45
5	-0.9	250	48	0
5	-0.9	250	84	2
5	-0.9	250	120	8.333
5	-0.9	250	156	18.667
5	-0.9	250	192	32.333
5	-0.9	250	228	39.667
5	-0.9	250	264	40.667
5	-0.9	300	48	0
5	-0.9	300	96	1
5	-0.9	300	144	5
5	-0.9	300	192	10.667
5	-0.9	300	240	18.333
5	-0.9	300	288	22.333
5	-0.9	300	336	23.333
5	-0.6	0	24	1
5	-0.6	0	48	4
5	-0.6	0	72	16
5	-0.6	0	96	35.667
5	-0.6	0	120	61.333
5	-0.6	0	144	75
5	-0.6	0	168	77
5	-0.6	50	24	1
5	-0.6	50	48	4
5	-0.6	50	72	16
5	-0.6	50	96	35.333
5	-0.6	50	120	60.667
5	-0.6	50	144	74
5	-0.6	50	168	76
5	-0.6	100	24	1
5	-0.6	100	48	4
5	-0.6	100	72	14.667
5	-0.6	100	96	32.667
5	-0.6	100	120	56.667
5	-0.6	100	144	69
5	-0.6	100	168	71
5	-0.6	150	24	1
5	-0.6	150	52	3.333
5	-0.6	150	80	13.333
5	-0.6	150	108	30.333
5	-0.6	150	136	52.333
5	-0.6	150	164	63.667
5	-0.6	150	192	65.667
5	-0.6	250	48	0.333
5	-0.6	250	84	2.333
5	-0.6	250	120	10
5	-0.6	250	156	22.333
5	-0.6	250	192	38
5	-0.6	250	228	46.667
5	-0.6	250	264	48
5	-0.6	300	48	0
5	-0.6	300	96	1
5	-0.6	300	144	5
5	-0.6	300	192	11
5	-0.6	300	240	18.667
5	-0.6	300	288	22.667
5	-0.6	300	336	23.667
5	-0.3	0	24	1
5	-0.3	0	24	1
5	-0.3	0	44	5
5	-0.3	0	64	18.667
5	-0.3	0	84	41.333
5	-0.3	0	104	71
5	-0.3	0	124	86.333
5	-0.3	0	144	89.333
5	-0.3	50	24	1
5	-0.3	50	44	5
5	-0.3	50	64	18.333
5	-0.3	50	84	41
5	-0.3	50	104	70.667
5	-0.3	50	124	85.667
5	-0.3	50	144	88.667
5	-0.3	100	24	1
5	-0.3	100	48	4
5	-0.3	100	72	16.333
5	-0.3	100	96	36.333
5	-0.3	100	120	62.333
5	-0.3	100	144	76.333
5	-0.3	100	168	78.333
5	-0.3	150	24	1
5	-0.3	150	48	4
5	-0.3	150	72	15.667
5	-0.3	150	96	35
5	-0.3	150	120	60.333
5	-0.3	150	144	73.667
5	-0.3	150	168	75.667
5	-0.3	200	24	1
5	-0.3	200	48	4
5	-0.3	200	72	15
5	-0.3	200	96	32.667
5	-0.3	200	120	57
5	-0.3	200	144	69.333
5	-0.3	200	168	71.333
5	-0.3	300	48	0
5	-0.3	300	88	2
5	-0.3	300	128	6.333
5	-0.3	300	168	14.333
5	-0.3	300	208	25
5	-0.3	300	248	30.333
5	-0.3	300	288	31.333
5	0	0	24	1
5	0	0	36	5
5	0	0	48	19.333
5	0	0	60	42.667
5	0	0	72	74
5	0	0	84	89.667
5	0	0	96	92.667
5	0	50	24	1
5	0	50	36	5
5	0	50	48	18.667
5	0	50	60	41.667
5	0	50	72	71.333
5	0	50	84	87
5	0	50	96	90
5	0	100	24	1
5	0	100	44	4.667
5	0	100	64	18.333
5	0	100	84	41
5	0	100	104	70.333
5	0	100	124	85.333
5	0	100	144	88.333
5	0	150	24	1
5	0	150	44	4
5	0	150	64	17.667
5	0	150	84	39
5	0	150	104	67.667
5	0	150	124	81.667
5	0	150	144	84.667
5	0	200	24	1
5	0	200	48	4
5	0	200	72	15.333
5	0	200	96	33.667
5	0	200	120	58
5	0	200	144	71
5	0	200	168	73
5	0	250	36	1
5	0	250	66	3
5	0	250	96	10.667
5	0	250	126	24
5	0	250	156	41.333
5	0	250	186	50.333
5	0	250	216	52
5	0	300	48	0
5	0	300	88	2
5	0	300	128	6.333
5	0	300	168	14.667
5	0	300	208	25.333
5	0	300	248	30.667
5	0	300	288	31.667
10	-1.5	0	72	0
10	-1.5	0	120	1
10	-1.5	0	168	4
10	-1.5	0	216	9
10	-1.5	0	264	15.667
10	-1.5	0	312	18.667
10	-1.5	0	360	19.667
10	-1.5	50	72	0
10	-1.5	50	120	1
10	-1.5	50	168	3.333
10	-1.5	50	216	6.667
10	-1.5	50	264	12
10	-1.5	50	312	14.667
10	-1.5	50	360	15
10	-1.5	100	72	0
10	-1.5	100	120	1
10	-1.5	100	168	2.333
10	-1.5	100	216	6
10	-1.5	100	264	10
10	-1.5	100	312	12.333
10	-1.5	100	360	12.333
10	-1.5	150	72	0
10	-1.5	150	120	0.333
10	-1.5	150	168	2
10	-1.5	150	216	4.667
10	-1.5	150	264	8
10	-1.5	150	312	10
10	-1.5	150	360	10
10	-1.5	200	72	0
10	-1.5	200	120	0.333
10	-1.5	200	168	1.667
10	-1.5	200	216	4
10	-1.5	200	264	6.667
10	-1.5	200	312	8.333
10	-1.5	200	360	8.333
10	-1.5	250	72	0
10	-1.5	250	120	0
10	-1.5	250	168	1
10	-1.5	250	216	1.667
10	-1.5	250	264	3
10	-1.5	250	312	4
10	-1.5	250	360	4
10	-1.5	300	72	0
10	-1.5	300	120	0
10	-1.5	300	168	0.333
10	-1.5	300	216	1
10	-1.5	300	264	2
10	-1.5	300	312	2.333
10	-1.5	300	360	2.333
10	-1.2	0	48	0.333
10	-1.2	0	84	2.333
10	-1.2	0	120	9.333
10	-1.2	0	156	21
10	-1.2	0	192	36
10	-1.2	0	228	44.333
10	-1.2	0	264	45.333
10	-1.2	50	48	0
10	-1.2	50	84	2
10	-1.2	50	120	9.333
10	-1.2	50	156	20.333
10	-1.2	50	192	34.667
10	-1.2	50	228	43
10	-1.2	50	264	44
10	-1.2	100	48	0
10	-1.2	100	84	2
10	-1.2	100	120	8.667
10	-1.2	100	156	19.333
10	-1.2	100	192	33.667
10	-1.2	100	228	41
10	-1.2	100	264	42
10	-1.2	150	48	0
10	-1.2	150	88	2
10	-1.2	150	128	8
10	-1.2	150	168	17.667
10	-1.2	150	208	30.667
10	-1.2	150	248	37.667
10	-1.2	150	288	38.667
10	-1.2	200	48	0
10	-1.2	200	88	2
10	-1.2	200	128	6.333
10	-1.2	200	168	13.667
10	-1.2	200	208	24
10	-1.2	200	248	29.333
10	-1.2	200	288	30.333
10	-1.2	250	48	0
10	-1.2	250	96	1
10	-1.2	250	144	4.667
10	-1.2	250	192	10.333
10	-1.2	250	240	17.333
10	-1.2	250	288	21
10	-1.2	250	336	22
10	-1.2	300	72	0
10	-1.2	300	120	1
10	-1.2	300	168	4
10	-1.2	300	216	9
10	-1.2	300	264	15.667
10	-1.2	300	312	18.667
10	-1.2	300	360	19.667
10	-0.9	0	24	1
10	-0.9	0	52	3
10	-0.9	0	80	13
10	-0.9	0	108	29.333
10	-0.9	0	136	50.667
10	-0.9	0	164	61.333
10	-0.9	0	192	63.333
10	-0.9	100	36	1
10	-0.9	100	66	3
10	-0.9	100	96	12.333
10	-0.9	100	126	27
10	-0.9	100	156	47
10	-0.9	100	186	57
10	-0.9	100	216	59
10	-0.9	150	36	1
10	-0.9	150	66	3
10	-0.9	150	96	11.667
10	-0.9	150	126	26.333
10	-0.9	150	156	45.333
10	-0.9	150	186	55
10	-0.9	150	216	57
10	-0.9	200	36	1
10	-0.9	200	66	3
10	-0.9	200	96	10.667
10	-0.9	200	126	24.333
10	-0.9	200	156	42.333
10	-0.9	200	186	51.333
10	-0.9	200	216	53
10	-0.9	250	48	0
10	-0.9	250	84	2
10	-0.9	250	120	9
10	-0.9	250	156	19.667
10	-0.9	250	192	34
10	-0.9	250	228	42
10	-0.9	250	264	43
10	-0.9	300	48	0
10	-0.9	300	96	1
10	-0.9	300	144	5
10	-0.9	300	192	11.667
10	-0.9	300	240	19.667
10	-0.9	300	288	23.667
10	-0.9	300	336	24.667
10	-0.6	0	24	1
10	-0.6	0	44	4
10	-0.6	0	64	17
10	-0.6	0	84	37.667
10	-0.6	0	104	64.667
10	-0.6	0	124	79.667
10	-0.6	0	144	81.667
10	-0.6	50	24	1
10	-0.6	50	44	4
10	-0.6	50	64	16.333
10	-0.6	50	84	36.667
10	-0.6	50	104	63.667
10	-0.6	50	124	78
10	-0.6	50	144	80
10	-0.6	100	24	1
10	-0.6	100	48	4
10	-0.6	100	72	16
10	-0.6	100	96	35.667
10	-0.6	100	120	61.667
10	-0.6	100	144	75.333
10	-0.6	100	168	77.333
10	-0.6	150	24	1
10	-0.6	150	48	4
10	-0.6	150	72	15
10	-0.6	150	96	33
10	-0.6	150	120	57.333
10	-0.6	150	144	70
10	-0.6	150	168	72
10	-0.6	200	24	1
10	-0.6	200	52	3.333
10	-0.6	200	80	13.667
10	-0.6	200	108	30.333
10	-0.6	200	136	52.667
10	-0.6	200	164	64.333
10	-0.6	200	192	66.333
10	-0.6	250	48	0.333
10	-0.6	250	84	2.333
10	-0.6	250	120	10.333
10	-0.6	250	156	22.667
10	-0.6	250	192	38.667
10	-0.6	250	228	47.667
10	-0.6	250	264	49
10	-0.6	300	48	0
10	-0.6	300	96	1
10	-0.6	300	144	5.333
10	-0.6	300	192	12
10	-0.6	300	240	20.667
10	-0.6	300	288	25
10	-0.6	300	336	26
10	-0.3	0	24	1
10	-0.3	0	36	5
10	-0.3	0	48	19.667
10	-0.3	0	60	43.333
10	-0.3	0	72	74.667
10	-0.3	0	84	90.333
10	-0.3	0	96	93.333
10	-0.3	50	24	1
10	-0.3	50	36	5
10	-0.3	50	48	18.667
10	-0.3	50	60	41.667
10	-0.3	50	72	72
10	-0.3	50	84	87.667
10	-0.3	50	96	90.667
10	-0.3	100	24	1
10	-0.3	100	44	4
10	-0.3	100	64	18
10	-0.3	100	84	39.333
10	-0.3	100	104	68
10	-0.3	100	124	82.333
10	-0.3	100	144	85.333
10	-0.3	150	24	1
10	-0.3	150	44	4
10	-0.3	150	64	17
10	-0.3	150	84	38
10	-0.3	150	104	65.667
10	-0.3	150	124	80.667
10	-0.3	150	144	82.667
10	-0.3	200	24	1
10	-0.3	200	48	4
10	-0.3	200	72	15.333
10	-0.3	200	96	34
10	-0.3	200	120	58.667
10	-0.3	200	144	71.667
10	-0.3	200	168	73.667
10	-0.3	250	24	1
10	-0.3	250	52	3.333
10	-0.3	250	80	13.667
10	-0.3	250	108	31
10	-0.3	250	136	53.333
10	-0.3	250	164	65
10	-0.3	250	192	67
10	-0.3	300	48	0
10	-0.3	300	88	2
10	-0.3	300	128	7
10	-0.3	300	168	15.333
10	-0.3	300	208	26.333
10	-0.3	300	248	32.333
10	-0.3	300	288	33.333
10	0	0	24	1
10	0	0	36	5
10	0	0	48	20
10	0	0	60	44
10	0	0	72	76
10	0	0	84	92.667
10	0	0	96	95.667
10	0	50	24	1
10	0	50	36	5
10	0	50	48	18.667
10	0	50	60	41.667
10	0	50	72	72
10	0	50	84	87.667
10	0	50	96	90.667
10	0	100	24	1
10	0	100	44	5
10	0	100	64	18.333
10	0	100	84	41
10	0	100	104	70.667
10	0	100	124	85.667
10	0	100	144	88.667
10	0	150	24	1
10	0	150	44	4.667
10	0	150	64	18
10	0	150	84	40.333
10	0	150	104	69.333
10	0	150	124	84
10	0	150	144	87
10	0	200	24	1
10	0	200	48	4
10	0	200	72	15.667
10	0	200	96	34.667
10	0	200	120	59.667
10	0	200	144	73
10	0	200	168	75
10	0	250	36	1
10	0	250	66	3
10	0	250	96	11
10	0	250	126	24.667
10	0	250	156	42.667
10	0	250	186	51.667
10	0	250	216	53.333
10	0	300	48	0
10	0	300	88	2
10	0	300	128	7
10	0	300	168	15.667
10	0	300	208	27
10	0	300	248	33
10	0	300	288	34
15	-1.5	0	48	0
15	-1.5	0	96	1
15	-1.5	0	144	4.333
15	-1.5	0	192	9.333
15	-1.5	0	240	16
15	-1.5	0	288	19.333
15	-1.5	0	336	20.333
15	-1.5	50	72	0
15	-1.5	50	120	1
15	-1.5	50	168	3.333
15	-1.5	50	216	6.667
15	-1.5	50	264	12
15	-1.5	50	312	15
15	-1.5	50	360	15.333
15	-1.5	100	72	0
15	-1.5	100	120	1
15	-1.5	100	168	2.333
15	-1.5	100	216	6
15	-1.5	100	264	10.667
15	-1.5	100	312	13
15	-1.5	100	360	13
15	-1.5	150	72	0
15	-1.5	150	120	0.667
15	-1.5	150	168	2.333
15	-1.5	150	216	5
15	-1.5	150	264	8.333
15	-1.5	150	312	10.667
15	-1.5	150	360	10.667
15	-1.5	200	72	0
15	-1.5	200	120	0.333
15	-1.5	200	168	2
15	-1.5	200	216	4.333
15	-1.5	200	264	6.667
15	-1.5	200	312	8.667
15	-1.5	200	360	8.667
15	-1.5	250	72	0
15	-1.5	250	120	0
15	-1.5	250	168	1
15	-1.5	250	216	2.667
15	-1.5	250	264	4.333
15	-1.5	250	312	5.333
15	-1.5	250	360	5.333
15	-1.5	300	72	0
15	-1.5	300	120	0
15	-1.5	300	168	1
15	-1.5	300	216	1.333
15	-1.5	300	264	2.333
15	-1.5	300	312	3.333
15	-1.5	300	360	3.333
15	-1.2	0	48	0.333
15	-1.2	0	84	2.333
15	-1.2	0	120	9.333
15	-1.2	0	156	21
15	-1.2	0	192	36.333
15	-1.2	0	228	44.667
15	-1.2	0	264	45.667
15	-1.2	50	48	0
15	-1.2	50	84	2
15	-1.2	50	120	9.333
15	-1.2	50	156	20.667
15	-1.2	50	192	35
15	-1.2	50	228	43.333
15	-1.2	50	264	44.333
15	-1.2	100	48	0
15	-1.2	100	84	2
15	-1.2	100	120	9
15	-1.2	100	156	19.667
15	-1.2	100	192	34
15	-1.2	100	228	41.333
15	-1.2	100	264	42.333
15	-1.2	150	48	0
15	-1.2	150	88	2
15	-1.2	150	128	8.333
15	-1.2	150	168	18.333
15	-1.2	150	208	31.667
15	-1.2	150	248	38.667
15	-1.2	150	288	39.667
15	-1.2	200	48	0
15	-1.2	200	88	2
15	-1.2	200	128	6.333
15	-1.2	200	168	13.667
15	-1.2	200	208	24
15	-1.2	200	248	29.333
15	-1.2	200	288	30.333
15	-1.2	250	48	0
15	-1.2	250	96	1.333
15	-1.2	250	144	5.667
15	-1.2	250	192	12.667
15	-1.2	250	240	22
15	-1.2	250	288	26.667
15	-1.2	250	336	27.667
15	-1.2	300	48	0
15	-1.2	300	96	1
15	-1.2	300	144	4.667
15	-1.2	300	192	10.333
15	-1.2	300	240	17.333
15	-1.2	300	288	21
15	-1.2	300	336	22
15	-0.9	0	24	1
15	-0.9	0	52	3
15	-0.9	0	80	13.333
15	-0.9	0	108	29.667
15	-0.9	0	136	51
15	-0.9	0	164	62.333
15	-0.9	0	192	64.333
15	-0.9	100	36	1
15	-0.9	100	66	3
15	-0.9	100	96	12.333
15	-0.9	100	126	27.333
15	-0.9	100	156	47
15	-0.9	100	186	57.333
15	-0.9	100	216	59.333
15	-0.9	150	36	1
15	-0.9	150	66	3
15	-0.9	150	96	11.667
15	-0.9	150	126	26.667
15	-0.9	150	156	45.667
15	-0.9	150	186	55.333
15	-0.9	150	216	57.333
15	-0.9	200	36	1
15	-0.9	200	66	3
15	-0.9	200	96	11
15	-0.9	200	126	24.667
15	-0.9	200	156	42.667
15	-0.9	200	186	51.667
15	-0.9	200	216	53.333
15	-0.9	250	48	0.333
15	-0.9	250	84	2.333
15	-0.9	250	120	10
15	-0.9	250	156	21.667
15	-0.9	250	192	37.667
15	-0.9	250	228	45.667
15	-0.9	250	264	47
15	-0.9	300	48	0
15	-0.9	300	96	1
15	-0.9	300	144	5
15	-0.9	300	192	11.667
15	-0.9	300	240	20
15	-0.9	300	288	24
15	-0.9	300	336	25
15	-0.6	0	24	1
15	-0.6	0	44	4
15	-0.6	0	64	17
15	-0.6	0	84	37.667
15	-0.6	0	104	65
15	-0.6	0	124	80
15	-0.6	0	144	82
15	-0.6	50	24	1
15	-0.6	50	44	4
15	-0.6	50	64	16.667
15	-0.6	50	84	37
15	-0.6	50	104	64
15	-0.6	50	124	78.333
15	-0.6	50	144	80.333
15	-0.6	100	24	1
15	-0.6	100	48	4
15	-0.6	100	72	16
15	-0.6	100	96	35.667
15	-0.6	100	120	61.667
15	-0.6	100	144	75.667
15	-0.6	100	168	77.667
15	-0.6	150	24	1
15	-0.6	150	48	4
15	-0.6	150	72	15
15	-0.6	150	96	33
15	-0.6	150	120	57.333
15	-0.6	150	144	70
15	-0.6	150	168	72
15	-0.6	200	24	1
15	-0.6	200	52	3.333
15	-0.6	200	80	13.667
15	-0.6	200	108	30.667
15	-0.6	200	136	53
15	-0.6	200	164	64.667
15	-0.6	200	192	66.667
15	-0.6	250	48	0.333
15	-0.6	250	84	2.333
15	-0.6	250	120	10.333
15	-0.6	250	156	22.667
15	-0.6	250	192	38.667
15	-0.6	250	228	47.667
15	-0.6	250	264	49
15	-0.6	300	48	0
15	-0.6	300	96	1
15	-0.6	300	144	5.667
15	-0.6	300	192	12
15	-0.6	300	240	20.667
15	-0.6	300	288	25.333
15	-0.6	300	336	26.333
15	-0.3	0	24	1
15	-0.3	0	36	5
15	-0.3	0	48	19.667
15	-0.3	0	60	44
15	-0.3	0	72	75.667
15	-0.3	0	84	92.333
15	-0.3	0	96	95.333
15	-0.3	50	24	1
15	-0.3	50	36	5
15	-0.3	50	48	18.667
15	-0.3	50	60	42.333
15	-0.3	50	72	73
15	-0.3	50	84	88.667
15	-0.3	50	96	91.667
15	-0.3	100	24	1
15	-0.3	100	44	4
15	-0.3	100	64	18
15	-0.3	100	84	39.333
15	-0.3	100	104	68
15	-0.3	100	124	82.333
15	-0.3	100	144	85.333
15	-0.3	150	24	1
15	-0.3	150	44	4
15	-0.3	150	64	17
15	-0.3	150	84	38.333
15	-0.3	150	104	66.333
15	-0.3	150	124	81
15	-0.3	150	144	83.333
15	-0.3	200	24	1
15	-0.3	200	48	4
15	-0.3	200	72	15.333
15	-0.3	200	96	34.333
15	-0.3	200	120	59
15	-0.3	200	144	72
15	-0.3	200	168	74
15	-0.3	250	24	1
15	-0.3	250	52	3.667
15	-0.3	250	80	14.333
15	-0.3	250	108	31
15	-0.3	250	136	54
15	-0.3	250	164	66
15	-0.3	250	192	68
15	-0.3	300	48	0
15	-0.3	300	88	2
15	-0.3	300	128	7
15	-0.3	300	168	15.333
15	-0.3	300	208	26.667
15	-0.3	300	248	32.667
15	-0.3	300	288	33.667
15	0	0	24	1
15	0	0	36	5
15	0	0	48	20
15	0	0	60	44.333
15	0	0	72	76.667
15	0	0	84	93.333
15	0	0	96	96.333
15	0	50	24	1
15	0	50	36	5
15	0	50	48	19.667
15	0	50	60	43.333
15	0	50	72	75
15	0	50	84	91
15	0	50	96	94
15	0	100	24	1
15	0	100	36	5
15	0	100	48	18.667
15	0	100	60	41.667
15	0	100	72	72
15	0	100	84	87.667
15	0	100	96	90.667
15	0	150	24	1
15	0	150	44	4.667
15	0	150	64	18
15	0	150	84	40.333
15	0	150	104	69.333
15	0	150	124	84
15	0	150	144	87
15	0	200	24	1
15	0	200	48	4
15	0	200	72	15.667
15	0	200	96	35
15	0	200	120	60
15	0	200	144	73.333
15	0	200	168	75.333
15	0	250	36	1
15	0	250	66	3
15	0	250	96	11.333
15	0	250	126	25
15	0	250	156	43
15	0	250	186	52.333
15	0	250	216	54.333
15	0	300	48	0
15	0	300	88	2
15	0	300	128	7
15	0	300	168	16.333
15	0	300	208	27.667
15	0	300	248	33.667
15	0	300	288	34.667
20	-1.5	0	48	0
20	-1.5	0	96	1
20	-1.5	0	144	4.333
20	-1.5	0	192	9.333
20	-1.5	0	240	16
20	-1.5	0	288	19.333
20	-1.5	0	336	20.333
20	-1.5	50	72	0
20	-1.5	50	120	1
20	-1.5	50	168	3.333
20	-1.5	50	216	7
20	-1.5	50	264	12.333
20	-1.5	50	312	15.333
20	-1.5	50	360	15.667
20	-1.5	100	72	0
20	-1.5	100	120	1
20	-1.5	100	168	2.667
20	-1.5	100	216	6.333
20	-1.5	100	264	11
20	-1.5	100	312	13.667
20	-1.5	100	360	13.667
20	-1.5	150	72	0
20	-1.5	150	120	0.667
20	-1.5	150	168	2.333
20	-1.5	150	216	5
20	-1.5	150	264	8.333
20	-1.5	150	312	10.667
20	-1.5	150	360	10.667
20	-1.5	200	72	0
20	-1.5	200	120	0.333
20	-1.5	200	168	2
20	-1.5	200	216	4.333
20	-1.5	200	264	6.667
20	-1.5	200	312	8.667
20	-1.5	200	360	8.667
20	-1.5	250	72	0
20	-1.5	250	120	0
20	-1.5	250	168	1
20	-1.5	250	216	2.667
20	-1.5	250	264	4.667
20	-1.5	250	312	5.667
20	-1.5	250	360	5.667
20	-1.5	300	72	0
20	-1.5	300	120	0
20	-1.5	300	168	1
20	-1.5	300	216	2.333
20	-1.5	300	264	4
20	-1.5	300	312	5
20	-1.5	300	360	5
20	-1.2	0	48	0.333
20	-1.2	0	84	2.333
20	-1.2	0	120	9.667
20	-1.2	0	156	21.333
20	-1.2	0	192	37
20	-1.2	0	228	45.333
20	-1.2	0	264	46.333
20	-1.2	50	48	0
20	-1.2	50	84	2
20	-1.2	50	120	9.333
20	-1.2	50	156	20.667
20	-1.2	50	192	35
20	-1.2	50	228	43.333
20	-1.2	50	264	44.333
20	-1.2	100	48	0
20	-1.2	100	84	2
20	-1.2	100	120	9
20	-1.2	100	156	19.667
20	-1.2	100	192	34
20	-1.2	100	228	41.333
20	-1.2	100	264	42.333
20	-1.2	150	48	0
20	-1.2	150	88	2
20	-1.2	150	128	8.333
20	-1.2	150	168	18.333
20	-1.2	150	208	31.667
20	-1.2	150	248	38.667
20	-1.2	150	288	39.667
20	-1.2	200	48	0
20	-1.2	200	88	2
20	-1.2	200	128	6.333
20	-1.2	200	168	14.333
20	-1.2	200	208	24.667
20	-1.2	200	248	30
20	-1.2	200	288	31
20	-1.2	250	48	0
20	-1.2	250	96	1.333
20	-1.2	250	144	5.667
20	-1.2	250	192	12.667
20	-1.2	250	240	22
20	-1.2	250	288	26.667
20	-1.2	250	336	27.667
20	-1.2	300	48	0
20	-1.2	300	96	1
20	-1.2	300	144	5
20	-1.2	300	192	10.667
20	-1.2	300	240	18.333
20	-1.2	300	288	22.333
20	-1.2	300	336	23.333
20	-0.9	0	24	1
20	-0.9	0	52	3
20	-0.9	0	80	13.333
20	-0.9	0	108	30
20	-0.9	0	136	51.667
20	-0.9	0	164	63
20	-0.9	0	192	65
20	-0.9	100	36	1
20	-0.9	100	66	3
20	-0.9	100	96	12.333
20	-0.9	100	126	27.667
20	-0.9	100	156	47.333
20	-0.9	100	186	57.667
20	-0.9	100	216	59.667
20	-0.9	150	36	1
20	-0.9	150	66	3
20	-0.9	150	96	11.667
20	-0.9	150	126	26.667
20	-0.9	150	156	45.667
20	-0.9	150	186	55.333
20	-0.9	150	216	57.333
20	-0.9	200	36	1
20	-0.9	200	66	3
20	-0.9	200	96	11.333
20	-0.9	200	126	25
20	-0.9	200	156	43
20	-0.9	200	186	52
20	-0.9	200	216	54
20	-0.9	250	48	0.333
20	-0.9	250	84	2.333
20	-0.9	250	120	10
20	-0.9	250	156	22
20	-0.9	250	192	38
20	-0.9	250	228	46
20	-0.9	250	264	47.333
20	-0.9	300	48	0
20	-0.9	300	96	1
20	-0.9	300	144	5
20	-0.9	300	192	12
20	-0.9	300	240	20.333
20	-0.9	300	288	24.333
20	-0.9	300	336	25.333
20	-0.6	0	24	1
20	-0.6	0	36	5
20	-0.6	0	48	19.667
20	-0.6	0	60	43.333
20	-0.6	0	72	75
20	-0.6	0	84	91
20	-0.6	0	96	94
20	-0.6	50	24	1
20	-0.6	50	44	4
20	-0.6	50	64	17
20	-0.6	50	84	38.667
20	-0.6	50	104	66.667
20	-0.6	50	124	81
20	-0.6	50	144	83.667
20	-0.6	100	24	1
20	-0.6	100	44	4
20	-0.6	100	64	16.667
20	-0.6	100	84	37
20	-0.6	100	104	64
20	-0.6	100	124	78.333
20	-0.6	100	144	80.333
20	-0.6	150	24	1
20	-0.6	150	48	4
20	-0.6	150	72	16.333
20	-0.6	150	96	36
20	-0.6	150	120	62
20	-0.6	150	144	76
20	-0.6	150	168	78
20	-0.6	200	24	1
20	-0.6	200	52	4
20	-0.6	200	80	14.333
20	-0.6	200	108	32
20	-0.6	200	136	55
20	-0.6	200	164	67.333
20	-0.6	200	192	69.333
20	-0.6	250	48	0.333
20	-0.6	250	84	2.333
20	-0.6	250	120	10.333
20	-0.6	250	156	22.667
20	-0.6	250	192	38.667
20	-0.6	250	228	47.667
20	-0.6	250	264	49
20	-0.6	300	48	0
20	-0.6	300	96	1
20	-0.6	300	144	5.667
20	-0.6	300	192	12.333
20	-0.6	300	240	21.333
20	-0.6	300	288	26
20	-0.6	300	336	27
20	-0.3	0	24	1
20	-0.3	0	36	5
20	-0.3	0	48	20
20	-0.3	0	60	44.667
20	-0.3	0	72	77.333
20	-0.3	0	84	94.333
20	-0.3	0	96	97.333
20	-0.3	50	24	1
20	-0.3	50	36	5
20	-0.3	50	48	18.667
20	-0.3	50	60	42.333
20	-0.3	50	72	73
20	-0.3	50	84	88.667
20	-0.3	50	96	91.667
20	-0.3	100	24	1
20	-0.3	100	44	4.333
20	-0.3	100	64	18
20	-0.3	100	84	39.333
20	-0.3	100	104	68.333
20	-0.3	100	124	82.667
20	-0.3	100	144	85.667
20	-0.3	150	24	1
20	-0.3	150	44	4
20	-0.3	150	64	17
20	-0.3	150	84	38.333
20	-0.3	150	104	66.333
20	-0.3	150	124	81
20	-0.3	150	144	83.333
20	-0.3	200	24	1
20	-0.3	200	48	4
20	-0.3	200	72	15.333
20	-0.3	200	96	34.333
20	-0.3	200	120	59
20	-0.3	200	144	72
20	-0.3	200	168	74
20	-0.3	250	24	1
20	-0.3	250	52	3.667
20	-0.3	250	80	14.333
20	-0.3	250	108	31.667
20	-0.3	250	136	54.667
20	-0.3	250	164	66.667
20	-0.3	250	192	68.667
20	-0.3	300	48	0
20	-0.3	300	88	2
20	-0.3	300	128	7
20	-0.3	300	168	16.333
20	-0.3	300	208	27.667
20	-0.3	300	248	33.667
20	-0.3	300	288	34.667
20	0	0	24	1
20	0	0	36	5
20	0	0	48	20.333
20	0	0	60	45.333
20	0	0	72	78
20	0	0	84	95
20	0	0	96	98
20	0	50	24	1
20	0	50	36	5
20	0	50	48	20
20	0	50	60	44.667
20	0	50	72	77
20	0	50	84	94
20	0	50	96	97
20	0	100	24	1
20	0	100	36	5
20	0	100	48	19.667
20	0	100	60	43.333
20	0	100	72	74.667
20	0	100	84	90.667
20	0	100	96	93.667
20	0	150	24	1
20	0	150	44	4.667
20	0	150	64	18
20	0	150	84	40.333
20	0	150	104	69.667
20	0	150	124	84.333
20	0	150	144	87.333
20	0	200	24	1
20	0	200	48	4
20	0	200	72	16.333
20	0	200	96	36.333
20	0	200	120	63
20	0	200	144	77
20	0	200	168	79
20	0	250	36	1
20	0	250	66	3
20	0	250	96	11.333
20	0	250	126	25
20	0	250	156	43
20	0	250	186	52.333
20	0	250	216	54.333
20	0	300	48	0
20	0	300	88	2
20	0	300	128	7
20	0	300	168	16.333
20	0	300	208	28
20	0	300	248	34
20	0	300	288	35
25	-1.5	0	48	0
25	-1.5	0	96	1
25	-1.5	0	144	4.333
25	-1.5	0	192	10
25	-1.5	0	240	16.667
25	-1.5	0	288	20
25	-1.5	0	336	21
25	-1.5	50	72	0
25	-1.5	50	120	1
25	-1.5	50	168	3.333
25	-1.5	50	216	7.667
25	-1.5	50	264	13
25	-1.5	50	312	16
25	-1.5	50	360	16.333
25	-1.5	100	72	0
25	-1.5	100	120	1
25	-1.5	100	168	3.333
25	-1.5	100	216	6.667
25	-1.5	100	264	11.333
25	-1.5	100	312	14
25	-1.5	100	360	14.333
25	-1.5	150	72	0
25	-1.5	150	120	0.667
25	-1.5	150	168	2.333
25	-1.5	150	216	5
25	-1.5	150	264	8.333
25	-1.5	150	312	10.667
25	-1.5	150	360	10.667
25	-1.5	200	72	0
25	-1.5	200	120	0.333
25	-1.5	200	168	2
25	-1.5	200	216	4.333
25	-1.5	200	264	6.667
25	-1.5	200	312	8.667
25	-1.5	200	360	8.667
25	-1.5	250	72	0
25	-1.5	250	120	0
25	-1.5	250	168	1
25	-1.5	250	216	2.667
25	-1.5	250	264	5
25	-1.5	250	312	6
25	-1.5	250	360	6
25	-1.5	300	72	0
25	-1.5	300	120	0
25	-1.5	300	168	1
25	-1.5	300	216	2.333
25	-1.5	300	264	4
25	-1.5	300	312	5
25	-1.5	300	360	5
25	-1.2	0	48	0.333
25	-1.2	0	84	2.333
25	-1.2	0	120	9.667
25	-1.2	0	156	21.333
25	-1.2	0	192	37.333
25	-1.2	0	228	45.667
25	-1.2	0	264	46.667
25	-1.2	50	48	0
25	-1.2	50	84	2
25	-1.2	50	120	9.333
25	-1.2	50	156	20.667
25	-1.2	50	192	35.667
25	-1.2	50	228	44
25	-1.2	50	264	45
25	-1.2	100	48	0
25	-1.2	100	84	2
25	-1.2	100	120	9
25	-1.2	100	156	19.667
25	-1.2	100	192	34
25	-1.2	100	228	41.333
25	-1.2	100	264	42.333
25	-1.2	150	48	0
25	-1.2	150	84	2
25	-1.2	150	120	8.333
25	-1.2	150	156	18.667
25	-1.2	150	192	32
25	-1.2	150	228	39.333
25	-1.2	150	264	40.333
25	-1.2	200	48	0
25	-1.2	200	88	2
25	-1.2	200	128	6.333
25	-1.2	200	168	14.333
25	-1.2	200	208	24.667
25	-1.2	200	248	30
25	-1.2	200	288	31
25	-1.2	250	48	0
25	-1.2	250	96	1.333
25	-1.2	250	144	6
25	-1.2	250	192	13
25	-1.2	250	240	22.333
25	-1.2	250	288	27.333
25	-1.2	250	336	28.333
25	-1.2	300	48	0
25	-1.2	300	96	1
25	-1.2	300	144	5
25	-1.2	300	192	10.667
25	-1.2	300	240	18.333
25	-1.2	300	288	22.333
25	-1.2	300	336	23.333
25	-0.9	0	24	1
25	-0.9	0	52	3.333
25	-0.9	0	80	13.333
25	-0.9	0	108	30.333
25	-0.9	0	136	52.333
25	-0.9	0	164	63.667
25	-0.9	0	192	65.667
25	-0.9	100	24	1
25	-0.9	100	52	3
25	-0.9	100	80	12.333
25	-0.9	100	108	28
25	-0.9	100	136	47.667
25	-0.9	100	164	58
25	-0.9	100	192	60
25	-0.9	150	36	1
25	-0.9	150	66	3
25	-0.9	150	96	11.667
25	-0.9	150	126	26.667
25	-0.9	150	156	46
25	-0.9	150	186	55.667
25	-0.9	150	216	57.667
25	-0.9	200	36	1
25	-0.9	200	66	3
25	-0.9	200	96	11.333
25	-0.9	200	126	25
25	-0.9	200	156	43
25	-0.9	200	186	52
25	-0.9	200	216	54
25	-0.9	250	48	0.333
25	-0.9	250	84	2.333
25	-0.9	250	120	10
25	-0.9	250	156	22.333
25	-0.9	250	192	38
25	-0.9	250	228	46.333
25	-0.9	250	264	47.667
25	-0.9	300	48	0
25	-0.9	300	96	1
25	-0.9	300	144	5
25	-0.9	300	192	12
25	-0.9	300	240	20.667
25	-0.9	300	288	24.667
25	-0.9	300	336	25.667
25	-0.6	0	24	1
25	-0.6	0	36	5
25	-0.6	0	48	19.667
25	-0.6	0	60	43.667
25	-0.6	0	72	75.333
25	-0.6	0	84	92
25	-0.6	0	96	95
25	-0.6	50	24	1
25	-0.6	50	44	4
25	-0.6	50	64	17.333
25	-0.6	50	84	39
25	-0.6	50	104	67.333
25	-0.6	50	124	81.333
25	-0.6	50	144	84.333
25	-0.6	100	24	1
25	-0.6	100	44	4
25	-0.6	100	64	17
25	-0.6	100	84	37.333
25	-0.6	100	104	64.333
25	-0.6	100	124	78.667
25	-0.6	100	144	80.667
25	-0.6	150	24	1
25	-0.6	150	48	4
25	-0.6	150	72	16.333
25	-0.6	150	96	36.333
25	-0.6	150	120	62.333
25	-0.6	150	144	76.333
25	-0.6	150	168	78.333
25	-0.6	200	24	1
25	-0.6	200	52	4
25	-0.6	200	80	14.333
25	-0.6	200	108	32
25	-0.6	200	136	55
25	-0.6	200	164	67.333
25	-0.6	200	192	69.333
25	-0.6	250	48	0.667
25	-0.6	250	84	2.667
25	-0.6	250	120	10.333
25	-0.6	250	156	23
25	-0.6	250	192	39
25	-0.6	250	228	48
25	-0.6	250	264	49.333
25	-0.6	300	48	0
25	-0.6	300	96	1.333
25	-0.6	300	144	5.667
25	-0.6	300	192	12.333
25	-0.6	300	240	21.667
25	-0.6	300	288	26.333
25	-0.6	300	336	27.333
25	-0.3	0	24	1
25	-0.3	0	36	5
25	-0.3	0	48	20.333
25	-0.3	0	60	45.333
25	-0.3	0	72	78
25	-0.3	0	84	95
25	-0.3	0	96	98
25	-0.3	50	24	1
25	-0.3	50	36	5
25	-0.3	50	48	19.333
25	-0.3	50	60	42.333
25	-0.3	50	72	73.667
25	-0.3	50	84	89.333
25	-0.3	50	96	92.333
25	-0.3	100	24	1
25	-0.3	100	44	4.667
25	-0.3	100	64	18
25	-0.3	100	84	39.667
25	-0.3	100	104	68.667
25	-0.3	100	124	83.333
25	-0.3	100	144	86.333
25	-0.3	150	24	1
25	-0.3	150	44	4
25	-0.3	150	64	17
25	-0.3	150	84	38.333
25	-0.3	150	104	66.333
25	-0.3	150	124	81
25	-0.3	150	144	83.333
25	-0.3	200	24	1
25	-0.3	200	48	4
25	-0.3	200	72	15.333
25	-0.3	200	96	34.333
25	-0.3	200	120	59
25	-0.3	200	144	72.333
25	-0.3	200	168	74.333
25	-0.3	250	24	1
25	-0.3	250	52	4
25	-0.3	250	80	14.333
25	-0.3	250	108	32
25	-0.3	250	136	55.333
25	-0.3	250	164	67.667
25	-0.3	250	192	69.667
25	-0.3	300	48	0
25	-0.3	300	88	2
25	-0.3	300	128	7
25	-0.3	300	168	16.333
25	-0.3	300	208	27.667
25	-0.3	300	248	33.667
25	-0.3	300	288	34.667
25	0	0	24	1
25	0	0	36	5
25	0	0	48	20.667
25	0	0	60	45.667
25	0	0	72	78.667
25	0	0	84	95.667
25	0	0	96	98.667
25	0	50	24	1
25	0	50	36	5
25	0	50	48	20
25	0	50	60	44.667
25	0	50	72	77
25	0	50	84	94
25	0	50	96	97
25	0	100	24	1
25	0	100	36	5
25	0	100	48	19.667
25	0	100	60	43.667
25	0	100	72	75.333
25	0	100	84	91.333
25	0	100	96	94.333
25	0	150	24	1
25	0	150	44	4.667
25	0	150	64	18
25	0	150	84	40.333
25	0	150	104	69.667
25	0	150	124	84.333
25	0	150	144	87.333
25	0	200	24	1
25	0	200	48	4
25	0	200	72	16.333
25	0	200	96	36.333
25	0	200	120	63
25	0	200	144	77.333
25	0	200	168	79.333
25	0	250	36	1
25	0	250	66	3
25	0	250	96	11.333
25	0	250	126	25
25	0	250	156	43
25	0	250	186	52.333
25	0	250	216	54.333
25	0	300	48	0
25	0	300	88	2
25	0	300	128	7.667
25	0	300	168	16.667
25	0	300	208	28.667
25	0	300	248	35.333
25	0	300	288	36.333
30	-1.5	0	72	0
30	-1.5	0	120	1
30	-1.5	0	168	3.667
30	-1.5	0	216	8.667
30	-1.5	0	264	15
30	-1.5	0	312	18
30	-1.5	0	360	18.667
30	-1.5	50	72	0
30	-1.5	50	120	1
30	-1.5	50	168	3.333
30	-1.5	50	216	6.667
30	-1.5	50	264	11.667
30	-1.5	50	312	14.333
30	-1.5	50	360	14.667
30	-1.5	100	72	0
30	-1.5	100	120	1
30	-1.5	100	168	2.333
30	-1.5	100	216	5.667
30	-1.5	100	264	9.667
30	-1.5	100	312	12
30	-1.5	100	360	12
30	-1.5	150	72	0
30	-1.5	150	120	0.333
30	-1.5	150	168	2
30	-1.5	150	216	4.667
30	-1.5	150	264	8
30	-1.5	150	312	10
30	-1.5	150	360	10
30	-1.5	200	72	0
30	-1.5	200	120	0
30	-1.5	200	168	1.667
30	-1.5	200	216	3.667
30	-1.5	200	264	5.667
30	-1.5	200	312	7.333
30	-1.5	200	360	7.333
30	-1.5	250	72	0
30	-1.5	250	120	0
30	-1.5	250	168	1
30	-1.5	250	216	2.667
30	-1.5	250	264	4.333
30	-1.5	250	312	5.333
30	-1.5	250	360	5.333
30	-1.5	300	72	0
30	-1.5	300	120	0
30	-1.5	300	168	0.333
30	-1.5	300	216	1.333
30	-1.5	300	264	2.333
30	-1.5	300	312	2.667
30	-1.5	300	360	2.667
30	-1.2	0	48	0
30	-1.2	0	84	2
30	-1.2	0	120	9.333
30	-1.2	0	156	20
30	-1.2	0	192	34.667
30	-1.2	0	228	42.667
30	-1.2	0	264	43.667
30	-1.2	50	48	0
30	-1.2	50	84	2
30	-1.2	50	120	9.333
30	-1.2	50	156	19.667
30	-1.2	50	192	34.333
30	-1.2	50	228	42.333
30	-1.2	50	264	43.333
30	-1.2	100	48	0
30	-1.2	100	84	2
30	-1.2	100	120	8.667
30	-1.2	100	156	19.333
30	-1.2	100	192	33.667
30	-1.2	100	228	41
30	-1.2	100	264	42
30	-1.2	150	48	0
30	-1.2	150	88	2
30	-1.2	150	128	7.667
30	-1.2	150	168	16.667
30	-1.2	150	208	28.667
30	-1.2	150	248	35.333
30	-1.2	150	288	36.333
30	-1.2	200	48	0
30	-1.2	200	88	2
30	-1.2	200	128	6.333
30	-1.2	200	168	13.667
30	-1.2	200	208	23.667
30	-1.2	200	248	29
30	-1.2	200	288	30
30	-1.2	250	48	0
30	-1.2	250	96	1
30	-1.2	250	144	4.667
30	-1.2	250	192	10
30	-1.2	250	240	16.667
30	-1.2	250	288	20.333
30	-1.2	250	336	21.333
30	-1.2	300	72	0
30	-1.2	300	120	1
30	-1.2	300	168	4
30	-1.2	300	216	9
30	-1.2	300	264	15.667
30	-1.2	300	312	18.333
30	-1.2	300	360	19.333
30	-0.9	100	36	1
30	-0.9	100	66	3
30	-0.9	100	96	12
30	-0.9	100	126	27
30	-0.9	100	156	46.667
30	-0.9	100	186	56.333
30	-0.9	100	216	58.333
30	-0.9	150	36	1
30	-0.9	150	66	3
30	-0.9	150	96	11.667
30	-0.9	150	126	26
30	-0.9	150	156	45
30	-0.9	150	186	54.667
30	-0.9	150	216	56.667
30	-0.9	200	36	1
30	-0.9	200	66	3
30	-0.9	200	96	10.667
30	-0.9	200	126	24
30	-0.9	200	156	41.333
30	-0.9	200	186	50.333
30	-0.9	200	216	52
30	-0.9	250	48	0
30	-0.9	250	84	2
30	-0.9	250	120	8.333
30	-0.9	250	156	18.667
30	-0.9	250	192	32.333
30	-0.9	250	228	39.667
30	-0.9	250	264	40.667
30	-0.9	300	48	0
30	-0.9	300	96	1
30	-0.9	300	144	5
30	-0.9	300	192	10.667
30	-0.9	300	240	18.333
30	-0.9	300	288	22.333
30	-0.9	300	336	23.333
30	-0.6	0	24	1
30	-0.6	0	44	4
30	-0.6	0	64	17
30	-0.6	0	84	37.667
30	-0.6	0	104	64.667
30	-0.6	0	124	79.667
30	-0.6	0	144	81.667
30	-0.6	50	24	1
30	-0.6	50	48	4
30	-0.6	50	72	16.333
30	-0.6	50	96	36.333
30	-0.6	50	120	63.333
30	-0.6	50	144	77.667
30	-0.6	50	168	79.667
30	-0.6	100	24	1
30	-0.6	100	48	4
30	-0.6	100	72	16
30	-0.6	100	96	35.667
30	-0.6	100	120	61.667
30	-0.6	100	144	75.333
30	-0.6	100	168	77.333
30	-0.6	150	24	1
30	-0.6	150	48	4
30	-0.6	150	72	14.667
30	-0.6	150	96	32.667
30	-0.6	150	120	56.333
30	-0.6	150	144	68.667
30	-0.6	150	168	70.667
30	-0.6	200	24	1
30	-0.6	200	52	3
30	-0.6	200	80	13
30	-0.6	200	108	29.333
30	-0.6	200	136	50.667
30	-0.6	200	164	61.333
30	-0.6	200	192	63.333
30	-0.6	250	48	0.333
30	-0.6	250	84	2.333
30	-0.6	250	120	10.333
30	-0.6	250	156	22.333
30	-0.6	250	192	38.333
30	-0.6	250	228	47
30	-0.6	250	264	48.333
30	-0.6	300	48	0
30	-0.6	300	96	1
30	-0.6	300	144	5
30	-0.6	300	192	11.333
30	-0.6	300	240	19
30	-0.6	300	288	23
30	-0.6	300	336	24
30	-0.3	0	24	1
30	-0.3	0	36	5
30	-0.3	0	48	19.667
30	-0.3	0	60	43.333
30	-0.3	0	72	74.667
30	-0.3	0	84	90.667
30	-0.3	0	96	93.667
30	-0.3	50	24	1
30	-0.3	50	36	5
30	-0.3	50	48	18.667
30	-0.3	50	60	41.667
30	-0.3	50	72	71.333
30	-0.3	50	84	87
30	-0.3	50	96	90
30	-0.3	100	24	1
30	-0.3	100	44	4
30	-0.3	100	64	17.667
30	-0.3	100	84	39
30	-0.3	100	104	67.667
30	-0.3	100	124	81.667
30	-0.3	100	144	84.667
30	-0.3	150	24	1
30	-0.3	150	44	4
30	-0.3	150	64	17
30	-0.3	150	84	38
30	-0.3	150	104	65.333
30	-0.3	150	124	80.333
30	-0.3	150	144	82.333
30	-0.3	200	24	1
30	-0.3	200	48	4
30	-0.3	200	72	15.333
30	-0.3	200	96	34
30	-0.3	200	120	58.333
30	-0.3	200	144	71.333
30	-0.3	200	168	73.333
30	-0.3	250	24	1
30	-0.3	250	52	3.333
30	-0.3	250	80	13.667
30	-0.3	250	108	30.333
30	-0.3	250	136	52.333
30	-0.3	250	164	64
30	-0.3	250	192	66
30	-0.3	300	48	0
30	-0.3	300	88	2
30	-0.3	300	128	6.667
30	-0.3	300	168	15
30	-0.3	300	208	26
30	-0.3	300	248	31.667
30	-0.3	300	288	32.667
30	0	0	24	1
30	0	0	36	5
30	0	0	48	20
30	0	0	60	44.333
30	0	0	72	76.333
30	0	0	84	93
30	0	0	96	96
30	0	50	24	1
30	0	50	36	5
30	0	50	48	19.333
30	0	50	60	43
30	0	50	72	74.333
30	0	50	84	90
30	0	50	96	93
30	0	100	24	1
30	0	100	36	5
30	0	100	48	18.667
30	0	100	60	41.667
30	0	100	72	72.333
30	0	100	84	88
30	0	100	96	91
30	0	150	24	1
30	0	150	44	4.667
30	0	150	64	18
30	0	150	84	40
30	0	150	104	69
30	0	150	124	83.667
30	0	150	144	86.667
30	0	200	24	1
30	0	200	48	4
30	0	200	72	15.667
30	0	200	96	34.667
30	0	200	120	59.333
30	0	200	144	72.667
30	0	200	168	74.667
30	0	250	36	1
30	0	250	66	3
30	0	250	96	10.667
30	0	250	126	24
30	0	250	156	41.333
30	0	250	186	50.333
30	0	250	216	52
30	0	300	48	0
30	0	300	88	2
30	0	300	128	7
30	0	300	168	15.333
30	0	300	208	26.333
30	0	300	248	32.333
30	0	300	288	33.333
35	-1.5	0	72	0
35	-1.5	0	120	1
35	-1.5	0	168	2.333
35	-1.5	0	216	6
35	-1.5	0	264	10.667
35	-1.5	0	312	13
35	-1.5	0	360	13
35	-1.5	50	72	0
35	-1.5	50	120	1
35	-1.5	50	168	2.333
35	-1.5	50	216	5.333
35	-1.5	50	264	9
35	-1.5	50	312	11.333
35	-1.5	50	360	11.333
35	-1.5	100	72	0
35	-1.5	100	120	0
35	-1.5	100	168	1
35	-1.5	100	216	2.667
35	-1.5	100	264	5
35	-1.5	100	312	6
35	-1.5	100	360	6
35	-1.5	150	72	0
35	-1.5	150	120	0
35	-1.5	150	168	1
35	-1.5	150	216	1.667
35	-1.5	150	264	3
35	-1.5	150	312	4
35	-1.5	150	360	4
35	-1.5	200	72	0
35	-1.5	200	120	0
35	-1.5	200	168	0.667
35	-1.5	200	216	1.333
35	-1.5	200	264	2.333
35	-1.5	200	312	3
35	-1.5	200	360	3
35	-1.5	250	72	0
35	-1.5	250	120	0
35	-1.5	250	168	0.333
35	-1.5	250	216	0.667
35	-1.5	250	264	1.667
35	-1.5	250	312	2
35	-1.5	250	360	2
35	-1.5	300	72	0
35	-1.5	300	120	0
35	-1.5	300	168	0
35	-1.5	300	216	0.333
35	-1.5	300	264	1.333
35	-1.5	300	312	1.333
35	-1.5	300	360	1.333
35	-1.2	0	48	0
35	-1.2	0	84	2
35	-1.2	0	120	8.333
35	-1.2	0	156	18.667
35	-1.2	0	192	33
35	-1.2	0	228	40.333
35	-1.2	0	264	41.333
35	-1.2	50	48	0
35	-1.2	50	88	2
35	-1.2	50	128	7.667
35	-1.2	50	168	17.667
35	-1.2	50	208	30
35	-1.2	50	248	36.667
35	-1.2	50	288	37.667
35	-1.2	100	48	0
35	-1.2	100	96	1.667
35	-1.2	100	144	6
35	-1.2	100	192	13.333
35	-1.2	100	240	23.333
35	-1.2	100	288	28.333
35	-1.2	100	336	29.333
35	-1.2	150	48	0
35	-1.2	150	96	1.333
35	-1.2	150	144	6
35	-1.2	150	192	13.333
35	-1.2	150	240	23
35	-1.2	150	288	28
35	-1.2	150	336	29
35	-1.2	200	72	0
35	-1.2	200	120	1
35	-1.2	200	168	3.333
35	-1.2	200	216	7.667
35	-1.2	200	264	13.333
35	-1.2	200	312	16.333
35	-1.2	200	360	16.667
35	-1.2	250	72	0
35	-1.2	250	120	1
35	-1.2	250	168	3.333
35	-1.2	250	216	7.667
35	-1.2	250	264	13
35	-1.2	250	312	16
35	-1.2	250	360	16.333
35	-1.2	300	72	0
35	-1.2	300	120	1
35	-1.2	300	168	3.333
35	-1.2	300	216	6.667
35	-1.2	300	264	11.333
35	-1.2	300	312	14
35	-1.2	300	360	14.333
35	-0.9	0	36	1
35	-0.9	0	66	3
35	-0.9	0	96	11.333
35	-0.9	0	126	25.333
35	-0.9	0	156	43.667
35	-0.9	0	186	53
35	-0.9	0	216	55
35	-0.9	50	36	1
35	-0.9	50	66	3
35	-0.9	50	96	11.333
35	-0.9	50	126	25.333
35	-0.9	50	156	43.667
35	-0.9	50	186	53
35	-0.9	50	216	55
35	-0.9	150	36	1
35	-0.9	150	36	0.667
35	-0.9	150	66	3
35	-0.9	150	66	2.667
35	-0.9	150	96	10.667
35	-0.9	150	96	10.333
35	-0.9	150	126	23.667
35	-0.9	150	126	23
35	-0.9	150	156	40.667
35	-0.9	150	156	39.667
35	-0.9	150	186	49.667
35	-0.9	150	186	48.667
35	-0.9	150	216	51.333
35	-0.9	150	216	50
35	-0.9	200	48	0
35	-0.9	200	84	2
35	-0.9	200	120	8.667
35	-0.9	200	156	19
35	-0.9	200	192	33.333
35	-0.9	200	228	40.667
35	-0.9	200	264	41.667
35	-0.9	250	48	0
35	-0.9	250	88	2
35	-0.9	250	128	7.667
35	-0.9	250	168	17
35	-0.9	250	208	29
35	-0.9	250	248	35.667
35	-0.9	250	288	36.667
35	-0.9	300	72	0
35	-0.9	300	120	1
35	-0.9	300	168	3.667
35	-0.9	300	216	8
35	-0.9	300	264	14.333
35	-0.9	300	312	17.333
35	-0.9	300	360	18
35	-0.6	0	24	1
35	-0.6	0	48	4
35	-0.6	0	72	15
35	-0.6	0	96	32.667
35	-0.6	0	120	57
35	-0.6	0	144	69.333
35	-0.6	0	168	71.333
35	-0.6	50	24	1
35	-0.6	50	48	4
35	-0.6	50	72	14.333
35	-0.6	50	96	32.667
35	-0.6	50	120	56
35	-0.6	50	144	68.333
35	-0.6	50	168	70.333
35	-0.6	100	24	1
35	-0.6	100	52	3
35	-0.6	100	80	13
35	-0.6	100	108	29
35	-0.6	100	136	50.333
35	-0.6	100	164	61
35	-0.6	100	192	63
35	-0.6	200	36	1
35	-0.6	200	66	3
35	-0.6	200	96	10.667
35	-0.6	200	126	24
35	-0.6	200	156	41
35	-0.6	200	186	50
35	-0.6	200	216	51.667
35	-0.6	250	48	0.333
35	-0.6	250	84	2.333
35	-0.6	250	120	9.667
35	-0.6	250	156	21.333
35	-0.6	250	192	37.333
35	-0.6	250	228	45.667
35	-0.6	250	264	46.667
35	-0.6	300	48	0
35	-0.6	300	96	1
35	-0.6	300	144	4.667
35	-0.6	300	192	10.667
35	-0.6	300	240	18
35	-0.6	300	288	21.667
35	-0.6	300	336	22.667
35	-0.3	0	44	5
35	-0.3	0	64	18.333
35	-0.3	0	84	41
35	-0.3	0	104	70.667
35	-0.3	0	124	86
35	-0.3	0	144	89
35	-0.3	50	24	1
35	-0.3	50	44	4
35	-0.3	50	64	17
35	-0.3	50	84	37.333
35	-0.3	50	104	64.333
35	-0.3	50	124	79.333
35	-0.3	50	144	81.333
35	-0.3	100	24	1
35	-0.3	100	48	4
35	-0.3	100	72	15
35	-0.3	100	96	33.333
35	-0.3	100	120	57.333
35	-0.3	100	144	70.333
35	-0.3	100	168	72.333
35	-0.3	150	24	1
35	-0.3	150	48	4
35	-0.3	150	72	14.333
35	-0.3	150	96	32.667
35	-0.3	150	120	56
35	-0.3	150	144	68.333
35	-0.3	150	168	70.333
35	-0.3	250	36	1
35	-0.3	250	66	3
35	-0.3	250	96	11.333
35	-0.3	250	126	25.333
35	-0.3	250	156	43.667
35	-0.3	250	186	53
35	-0.3	250	216	55
35	-0.3	300	48	0
35	-0.3	300	88	2
35	-0.3	300	128	6.333
35	-0.3	300	168	14.333
35	-0.3	300	208	24.667
35	-0.3	300	248	30
35	-0.3	300	288	31
35	0	0	24	1
35	0	0	36	5
35	0	0	48	18.667
35	0	0	60	42.333
35	0	0	72	73
35	0	0	84	88.667
35	0	0	96	91.667
35	0	50	24	1
35	0	50	44	4.667
35	0	50	64	18
35	0	50	84	40.667
35	0	50	104	70
35	0	50	124	85
35	0	50	144	88
35	0	100	24	1
35	0	100	44	4.667
35	0	100	64	18
35	0	100	84	40.333
35	0	100	104	69.333
35	0	100	124	84
35	0	100	144	87
35	0	150	24	1
35	0	150	44	4
35	0	150	64	17
35	0	150	84	37.667
35	0	150	104	64.667
35	0	150	124	79.667
35	0	150	144	81.667
35	0	200	24	1
35	0	200	48	4
35	0	200	72	15
35	0	200	96	32.667
35	0	200	120	57
35	0	200	144	69.333
35	0	200	168	71.333
35	0	250	36	0.667
35	0	250	66	2.667
35	0	250	96	10.333
35	0	250	126	23
35	0	250	156	40
35	0	250	186	49
35	0	250	216	50.333
35	0	300	48	0
35	0	300	88	2
35	0	300	128	6.333
35	0	300	168	14.333
35	0	300	208	25
35	0	300	248	30.333
35	0	300	288	31.333
